# Supplementary material for: Proteomic Investigation Uncovers Potential Targets and Target Sites of Pneumococcal Serine-Threonine Kinase StkP and Phosphatase PhpP
Source: Front Microbiol. 2020 Feb 4;10:3101. doi: 10.3389/fmicb.2019.03101 (PMC7011611; doi:10.3389/fmicb.2019.03101)
Supplement: Supplementary file 4 [file Data_Sheet_4.xlsx]

## Sheet: Data Sheet S4_Information
Data Sheet S4: S/T/Y phospho identifications
Supplementary File S1: STY_identifications_WT
Supplementary File S2: STY_identifications_dphpP
Supplementary File S3: STY_identifications_dstkP
	Detailed overview of all identifications regarding phosphorylation
		Phospho-enriched samples all strains were searched against the combined spectral library using SpectraST. Search results were combined to interact.pep.xml files
		and filtered for probability of at least 0.95.
		Bio replicate
		Identifier	NCBI identifier
		Protein name
		Probability	peptide identification score by probability
		Spectrum	spectrum identifier
		Dot	dot-value
		delta_dot	delta dot-value
		mz_diff	precursor m/z difference
		Peptide with modification	peptide sequence including phosphorylation on S/T/Y (highlighted in green) and including oxidation on methionine (M) and N-terminal acetylation (Protein N-term)
		Calc_neutral_pep_mass	calculated neutral peptide mass
		STY_unmodified_peptide	peptide sequence without phosphorylation but including oxidation on methionine (M) and N-terminal acetylation (Protein N-term)
		raw_peptide_sequence	peptide sequence without modifications
		PSMs_peptide	counts of peptide spectrum matches (PSMs) per phosphorylated peptide
		PSMs_STY_unmodified_peptide	PSMs of the corresponding unphosphorylated peptide
		PSMs_raw_peptide	PSMs raw peptide

## Sheet: S1_STY_identifications_WT
Bio replicate	Identifier	Protein name	Probability	Spectrum	Dot	delta_dot	mz_diff	Peptide with modification	Calc_neutral_pep_mass	STY_unmodified_peptide	raw_peptide_sequence	PSMs_peptide	PSMs_STY_unmodified_peptide	PSMs_raw_peptide
1	gi|116076007	UvrC	0.9708	170531_V2_PM3_CHi_WT_BR1_CID_SCXfrei_1e.07719.07719.3	0.564	0.045	0.342	K.EAS[167.00]VDEIVEVGVPR.V	1577.73	K.EASVDEIVEVGVPR.V	K.EASVDEIVEVGVPR.V	1	1	1
1	gi|116076115	PotH	0.9999	170531_V2_PM3_CHi_WT_BR1_CID_SCXfrei_1a_Test.09744.09744.3	0.729	0.258	0.659	R.QLWLMLIILPT[181.01]WINLLLK.A	2300.31	R.QLWLMLIILPTWINLLLK.A	R.QLWLMLIILPTWINLLLK.A	9	9	9
1	gi|116076164	GspA_5	0.9611	170531_V2_PM3_CHi_WT_BR1_CID_SCXfrei_1a.07419.07419.3	0.665	0.134	0.024	K.AIVLGADNAY[243.03]MDK.V	1459.64	K.AIVLGADNAYMDK.V	K.AIVLGADNAYMDK.V	1	1	1
1	gi|116076180	Pgm	1	170531_V2_PM3_CHi_WT_BR1_CID_SCXfrei_1a.14141.14141.3	0.743	0.438	-0.013	R.HLNC[160.03]FAGIMVT[181.01]ASHNPAPFNGYK.V	2625.17	R.HLNC[160.03]FAGIMVTASHNPAPFNGYK.V	R.HLNCFAGIMVTASHNPAPFNGYK.V	8	16	111
1	gi|116076180	Pgm	0.9544	170531_V2_PM3_CHi_WT_BR1_CID_SCXfrei_1b.08959.08959.3	0.772	0.423	0.001	R.HLNC[160.03]FAGIMVTAS[167.00]HNPAPFNGYK.V	2625.17	R.HLNC[160.03]FAGIMVTASHNPAPFNGYK.V	R.HLNCFAGIMVTASHNPAPFNGYK.V	8	16	111
1	gi|116076277	ComB	0.9923	170531_V2_PM3_CHi_WT_BR1_CID_SCXfrei_2de.10290.10290.4	0.638	0.188	0.245	R.ASTSQQNETIASQNAAASQTQAEIGNLIS[167.00]QT[181.01]EAK.L	3649.61	R.ASTSQQNETIASQNAAASQTQAEIGNLISQT[181.01]EAK.L	R.ASTSQQNETIASQNAAASQTQAEIGNLISQTEAK.L	11	11	11
1	gi|116076375	GpsB	1	170531_V2_PM3_CHi_WT_BR1_CID_SCXfrei_1a.11587.11587.2	0.766	0.262	0	K.QILDNS[167.00]DF.-	1030.4	K.QILDNSDF.-	K.QILDNSDF.-	3	3	3
1	gi|116076375	GpsB	0.9671	170531_V2_PM3_CHi_WT_BR1_CID_SCXfrei_1a.16490.16490.3	0.627	0.355	-0.001	R.KPKPSPVQAEPLEAAIT[181.01]SSMTNFDILK.R	2991.5	R.KPKPSPVQAEPLEAAITSSMTNFDILK.R	R.KPKPSPVQAEPLEAAITSSMTNFDILK.R	2	2	2
1	gi|116076466	LacA	0.9729	170531_V2_PM3_CHi_WT_BR1_CID_SCXfrei_1e.08506.08506.4	0.618	0.002	0.247	K.EVVKDFLEKENFHLVDVT[181.01]AEGQDFVDVTLAVAAEVNK.E	4197.06	K.EVVKDFLEKENFHLVDVTAEGQDFVDVTLAVAAEVNK.E	K.EVVKDFLEKENFHLVDVTAEGQDFVDVTLAVAAEVNK.E	5	5	5
1	gi|116076509	DivIVA	1	170531_V2_PM3_CHi_WT_BR1_CID_SCXfrei_1a_Test.14298.14298.3	0.65	0.253	0	K.EVVSEVLGEPIPAPIEEEPIDM[147.04]T[181.01]R.Q	2744.29	K.EVVSEVLGEPIPAPIEEEPIDM[147.04]TR.Q	K.EVVSEVLGEPIPAPIEEEPIDMTR.Q	17	17	42
1	gi|116076509	DivIVA	1	170531_V2_PM3_CHi_WT_BR1_CID_SCXfrei_1a.16381.16381.3	0.66	0.383	-0.001	K.EVVSEVLGEPIPAPIEEEPIDMT[181.01]R.Q	2728.29	K.EVVSEVLGEPIPAPIEEEPIDMTR.Q	K.EVVSEVLGEPIPAPIEEEPIDMTR.Q	7	7	42
1	gi|116076593	AroC	0.9603	170531_V2_PM3_CHi_WT_BR1_CID_SCXfrei_2de.01046.01046.3	0.629	0.137	0.291	K.PLMSVDIET[181.01]HEPY[243.03]K.A	1817.73	K.PLMSVDIETHEPY[243.03]K.A	K.PLMSVDIETHEPYK.A	1	1	1
1	gi|116076686	Def	0.9772	170531_V2_PM3_CHi_WT_BR1_CID_SCXfrei_2de.08407.08407.2	0.4	0.155	-0.007	K.IVSHSVQDAALGEGEGCLS[167.00]VDR.N	2321.04	K.IVSHSVQDAALGEGEGCLSVDR.N	K.IVSHSVQDAALGEGEGCLSVDR.N	2	2	14
1	gi|116076687	PhoB1	0.9619	170531_V2_PM3_CHi_WT_BR1_CID_SCXfrei_1a.05893.05893.3	0.692	0.172	0.324	R.IWGYDFGQET[181.01]R.L	1450.59	R.IWGYDFGQETR.L	R.IWGYDFGQETR.L	2	2	2
1	gi|116076727	Mfd	0.9874	170531_V2_PM3_CHi_WT_BR1_CID_SCXfrei_1a_Test.10941.10941.3	0.629	0.262	0.003	K.GFAFSADDDDQDAFDDAFPY[243.03]VET[181.01]DDQLR.S	3344.24	K.GFAFSADDDDQDAFDDAFPY[243.03]VETDDQLR.S	K.GFAFSADDDDQDAFDDAFPYVETDDQLR.S	6	6	6
1	gi|116076747	RplM	0.9695	170531_V2_PM3_CHi_WT_BR1_CID_SCXfrei_1d.03341.03341.2	0.55	0.093	-0.022	K.GM[147.04]LPHNT[181.01]LGR.A	1190.53	K.GM[147.04]LPHNTLGR.A	K.GMLPHNTLGR.A	1	1	1
1	gi|116076768	GalU	0.9893	170531_V2_PM3_CHi_WT_BR1_CID_SCXfrei_2de.05756.05756.3	0.82	0.094	-0.606	K.LVDET[181.01]T[181.01]GM[147.04]R.L	1196.42	K.LVDETTGM[147.04]R.L	K.LVDETTGMR.L	1	1	1
1	gi|116076802	RsuA-2	0.9915	170531_V2_PM3_CHi_WT_BR1_CID_SCXfrei_2de.11520.11520.2	0.859	0.173	0.493	K.ELPTVM[147.04]DLLPSDIQS[167.00]DK.L	1995.91	K.ELPTVM[147.04]DLLPSDIQSDK.L	K.ELPTVMDLLPSDIQSDK.L	12	12	12
1	gi|116076859	FtsZ	1	170531_V2_PM3_CHi_WT_BR1_CID_SCXfrei_1a.10184.10184.2	0.738	0.318	0	R.HFDMAET[181.01]VELPK.Q	1495.64	R.HFDMAETVELPK.Q	R.HFDMAETVELPK.Q	3	3	7
1	gi|116076888	SPD_1308	0.9857	170531_V2_PM3_CHi_WT_BR1_CID_SCXfrei_2b.14486.14486.3	0.731	0.179	0	K.S[167.00]VAQIALAWSLAEGFLPLPK.S	2190.15	K.SVAQIALAWSLAEGFLPLPK.S	K.SVAQIALAWSLAEGFLPLPK.S	12	12	12
1	gi|116076899	MapZ	0.985	170531_V2_PM3_CHi_WT_BR1_CID_SCXfrei_1a_Test.15651.15651.3	0.891	0.613	-1.01	K.EEFVET[181.01]QSLDDLIQEMR.E	2160.93	K.EEFVETQSLDDLIQEMR.E	K.EEFVETQSLDDLIQEMR.E	7	8	8
1	gi|116076899	MapZ	0.958	170531_V2_PM3_CHi_WT_BR1_CID_SCXfrei_1a.16814.16814.3	0.572	0.209	0.672	K.EEFVETQS[167.00]LDDLIQEMR.E	2160.93	K.EEFVETQSLDDLIQEMR.E	K.EEFVETQSLDDLIQEMR.E	1	8	8
1	gi|116076899	MapZ	0.9863	170531_V2_PM3_CHi_WT_BR1_CID_SCXfrei_1a.16616.16616.2	0.839	0.594	0.493	K.KEEFVET[181.01]QSLDDLIQEMR.E	2289.02	K.KEEFVETQSLDDLIQEMR.E	K.KEEFVETQSLDDLIQEMR.E	7	7	7
1	gi|116076908	SPD_0827	0.9851	170531_V2_PM3_CHi_WT_BR1_CID_SCXfrei_1a.08195.08195.3	0.662	0.256	0.334	R.EQDEEC[160.03]MFC[160.03]DELLY[243.03]RE.-	2244.81	R.EQDEEC[160.03]MFC[160.03]DELLYRE.-	R.EQDEECMFCDELLYRE.-	23	23	23
1	gi|116076950	MreC	0.9912	170531_V2_PM3_CHi_WT_BR1_CID_SCXfrei_2de.11849.11849.2	0.715	0.025	0.014	K.GAS[167.00]ENM[147.04]LAIANGGLIGS[167.00]VS[167.00]K.V	2143.87	K.GASENM[147.04]LAIANGGLIGSVSK.V	K.GASENMLAIANGGLIGSVSK.V	1	1	1
1	gi|116076998	GlmM	0.9639	170531_V2_PM3_CHi_WT_BR1_CID_SCXfrei_1b.14666.14666.3	0.701	0.234	0.334	K.LGVLATPAVAYLVETEGASAGVM[147.04]ISAS[167.00]HNPALDNGIK.F	3731.85	K.LGVLATPAVAYLVETEGASAGVM[147.04]ISASHNPALDNGIK.F	K.LGVLATPAVAYLVETEGASAGVMISASHNPALDNGIK.F	52	57	295
1	gi|116076998	GlmM	0.9619	170531_V2_PM3_CHi_WT_BR1_CID_SCXfrei_1b.14830.14830.4	0.83	0.417	0.25	K.LGVLATPAVAYLVETEGASAGVM[147.04]IS[167.00]ASHNPALDNGIK.F	3731.85	K.LGVLATPAVAYLVETEGASAGVM[147.04]ISASHNPALDNGIK.F	K.LGVLATPAVAYLVETEGASAGVMISASHNPALDNGIK.F	2	57	295
1	gi|116076998	GlmM	0.9569	170531_V2_PM3_CHi_WT_BR1_CID_SCXfrei_1c.14640.14640.4	0.654	0.309	0.499	K.LGVLATPAVAYLVETEGAS[167.00]AGVM[147.04]ISASHNPALDNGIK.F	3731.85	K.LGVLATPAVAYLVETEGASAGVM[147.04]ISASHNPALDNGIK.F	K.LGVLATPAVAYLVETEGASAGVMISASHNPALDNGIK.F	3	57	295
1	gi|116076998	GlmM	0.9894	170531_V2_PM3_CHi_WT_BR1_CID_SCXfrei_1a.19354.19354.3	0.668	0.412	0.327	K.LGVLATPAVAYLVETEGASAGVMIS[167.00]ASHNPALDNGIK.F	3715.85	K.LGVLATPAVAYLVETEGASAGVMISASHNPALDNGIK.F	K.LGVLATPAVAYLVETEGASAGVMISASHNPALDNGIK.F	21	93	295
1	gi|116076998	GlmM	0.9603	170531_V2_PM3_CHi_WT_BR1_CID_SCXfrei_1b.13639.13639.4	0.495	0.259	0.499	K.LGVLATPAVAYLVETEGASAGVMISAS[167.00]HNPALDNGIK.F	3715.85	K.LGVLATPAVAYLVETEGASAGVMISASHNPALDNGIK.F	K.LGVLATPAVAYLVETEGASAGVMISASHNPALDNGIK.F	72	93	295
1	gi|116077014	MacP	0.9756	170531_V2_PM3_CHi_WT_BR1_CID_SCXfrei_1a.01223.01223.2	0.631	0.3	0	K.DHGFSQET[181.01]LK.L	1240.51	K.DHGFSQETLK.L	K.DHGFSQETLK.L	20	20	34
1	gi|116077075	IlvA	0.9723	170531_V2_PM3_CHi_WT_BR1_CID_SCXfrei_1e.12048.12048.4	0.841	0.059	-0.501	R.KES[167.00]IDFDAVLVPVGGGGLIAGVSTYIK.E	2784.44	R.KESIDFDAVLVPVGGGGLIAGVSTYIK.E	R.KESIDFDAVLVPVGGGGLIAGVSTYIK.E	5	5	5
1	gi|116077093	Amy	0.9956	170531_V2_PM3_CHi_WT_BR1_CID_SCXfrei_1a.09648.09648.3	0.516	0.298	0.003	K.GWANEELVDNENGNY[243.03]DY[243.03]LM[147.04]Y[243.03]ADLDFK.H	3353.22	K.GWANEELVDNENGNYDYLM[147.04]YADLDFK.H	K.GWANEELVDNENGNYDYLMYADLDFK.H	9	9	9
1	gi|116077289	PtsH	1	170531_V2_PM3_CHi_WT_BR1_CID_SCXfrei_1b.05395.05395.2	0.931	0.628	0	K.DFHVVAET[181.01]GIHAR.P	1530.7	K.DFHVVAETGIHAR.P	K.DFHVVAETGIHAR.P	3	3	4
1	gi|116077289	PtsH	1	170531_V2_PM3_CHi_WT_BR1_CID_SCXfrei_1c.16039.16039.3	0.469	0.318	-0.003	K.SIM[147.04]GVM[147.04]S[167.00]LGVGQGADVTISAEGADADDAIAAISETM[147.04]EK.E	3837.69	K.SIM[147.04]GVM[147.04]SLGVGQGADVTISAEGADADDAIAAISETM[147.04]EK.E	K.SIMGVMSLGVGQGADVTISAEGADADDAIAAISETMEK.E	130	130	555
1	gi|116077289	PtsH	1	170531_V2_PM3_CHi_WT_BR1_CID_SCXfrei_1a_Test.19247.19247.3	0.477	0.304	0	K.S[167.00]IMGVM[147.04]SLGVGQGADVTISAEGADADDAIAAISETMEK.E	3805.7	K.SIMGVM[147.04]SLGVGQGADVTISAEGADADDAIAAISETMEK.E	K.SIMGVMSLGVGQGADVTISAEGADADDAIAAISETMEK.E	99	99	555
1	gi|116077368	SPD_1524	0.9639	170531_V2_PM3_CHi_WT_BR1_CID_SCXfrei_1b.11383.11383.3	0.801	0.121	-0.002	K.LQIVSHTLEPNQQLPT[181.01]VR.E	2152.1	K.LQIVSHTLEPNQQLPTVR.E	K.LQIVSHTLEPNQQLPTVR.E	14	14	14
1	gi|116077400	SPD_0361	0.9969	170531_V2_PM3_CHi_WT_BR1_CID_SCXfrei_1a.09093.09093.3	0.799	0.011	0.001	R.LLTESGFVTNEALQECT[181.01]K.V	2061.93	R.LLTESGFVTNEALQECTK.V	R.LLTESGFVTNEALQECTK.V	7	7	7
1	gi|116077446	Pyk	0.9932	170531_V2_PM3_CHi_WT_BR1_CID_SCXfrei_1a_Test.14701.14701.3	0.491	0.143	0.017	R.FNFS[167.00]HGDHQEQGER.M	1766.68	R.FNFSHGDHQEQGER.M	R.FNFSHGDHQEQGER.M	3	3	3
1	gi|116077488	TrxB	0.9819	170531_V2_PM3_CHi_WT_BR1_CID_SCXfrei_1a.07427.07427.3	0.538	0.125	0	K.HRPLGVPGEEELNS[167.00]R.G	1768.83	K.HRPLGVPGEEELNSR.G	K.HRPLGVPGEEELNSR.G	2	2	2
1	gi|116077560	SPD_1849	0.9961	170531_V2_PM3_CHi_WT_BR1_CID_SCXfrei_1a.12815.12815.3	0.658	0.235	0	K.TVSEET[181.01]VDLGHVVDAIK.K	1890.9	K.TVSEETVDLGHVVDAIK.K	K.TVSEETVDLGHVVDAIK.K	10	10	10
1	gi|116077613	PbpX	0.9719	170531_V2_PM3_CHi_WT_BR1_CID_SCXfrei_1a_Test.07439.07439.2	0.646	0.219	-0.53	K.AEEVPDMY[243.03]GWT[181.01]K.E	1584.56	K.AEEVPDMY[243.03]GWTK.E	K.AEEVPDMYGWTK.E	2	2	2
1	gi|116077709	SPD_0091	0.9638	170531_V2_PM3_CHi_WT_BR1_CID_SCXfrei_1a_Test.15399.15399.3	0.671	0.503	0.329	K.EIVHLGLEDNDFDNDINPLETT[181.01]GAYLSPK.E	3308.51	K.EIVHLGLEDNDFDNDINPLETTGAYLSPK.E	K.EIVHLGLEDNDFDNDINPLETTGAYLSPK.E	3	3	3
1	gi|116077792	RlmL	0.969	170531_V2_PM3_CHi_WT_BR1_CID_SCXfrei_1a.07110.07110.4	0.676	0.294	0	R.RSFAFEEWNWIS[167.00]DR.L	1921.81	R.RSFAFEEWNWISDR.L	R.RSFAFEEWNWISDR.L	4	4	4
2	DECOY_0_gi|116076571_UNMAPPED	-	0.9707	170601_V2_PM3_CHi_WT_BR2_CID_SCXfrei_1d.15008.15008.3	0.487	0.083	0.347	R.DS[167.00]QAHPY[243.03]MC[160.03]AEFEHK.G	2008.69	R.DSQAHPY[243.03]MC[160.03]AEFEHK.G	R.DSQAHPYMCAEFEHK.G	1	1	1
2	gi|116076164	GspA_5	0.9615	170601_V2_PM3_CHi_WT_BR2_CID_SCXfrei_1a_Test.07678.07678.3	0.745	0.175	1.017	K.AIVLGADNAY[243.03]MDK.V	1459.64	K.AIVLGADNAYMDK.V	K.AIVLGADNAYMDK.V	2	2	2
2	gi|116076180	Pgm	1	170601_V2_PM3_CHi_WT_BR2_CID_SCXfrei_1a.11320.11320.3	0.613	0.304	-0.012	R.HLNC[160.03]FAGIMVT[181.01]ASHNPAPFNGYK.V	2625.17	R.HLNC[160.03]FAGIMVTASHNPAPFNGYK.V	R.HLNCFAGIMVTASHNPAPFNGYK.V	7	25	121
2	gi|116076180	Pgm	0.9544	170601_V2_PM3_CHi_WT_BR2_CID_SCXfrei_1a.11196.11196.3	0.648	0.249	-0.013	R.HLNC[160.03]FAGIMVTAS[167.00]HNPAPFNGYK.V	2625.17	R.HLNC[160.03]FAGIMVTASHNPAPFNGYK.V	R.HLNCFAGIMVTASHNPAPFNGYK.V	18	25	121
2	gi|116076234	MltG	0.9999	170601_V2_PM3_CHi_WT_BR2_CID_SCXfrei_1a_Test.08519.08519.3	0.72	0.421	-0.001	K.KAEQAGPETPTPAT[181.01]ETVDIIR.D	2303.1	K.KAEQAGPETPTPATETVDIIR.D	K.KAEQAGPETPTPATETVDIIR.D	3	3	3
2	gi|116076277	ComB	0.9923	170601_V2_PM3_CHi_WT_BR2_CID_SCXfrei_1d.08425.08425.4	0.832	0.108	-0.251	R.ASTSQQNETIASQNAAASQTQAEIGNLIS[167.00]QT[181.01]EAK.L	3649.61	R.ASTSQQNETIASQNAAASQTQAEIGNLISQT[181.01]EAK.L	R.ASTSQQNETIASQNAAASQTQAEIGNLISQTEAK.L	3	3	3
2	gi|116076282	GsiA	0.952	170601_V2_PM3_CHi_WT_BR2_CID_SCXfrei_1a_Test.09072.09072.3	0.522	0.166	0.668	K.AQY[243.03]HEFY[243.03]DEDGR.A	1688.55	K.AQYHEFYDEDGR.A	K.AQYHEFYDEDGR.A	1	1	1
2	gi|116076375	GpsB	1	170601_V2_PM3_CHi_WT_BR2_CID_SCXfrei_1a_Test.12091.12091.2	0.622	0.271	0.492	K.QILDNS[167.00]DF.-	1030.4	K.QILDNSDF.-	K.QILDNSDF.-	10	10	10
2	gi|116076509	DivIVA	1	170601_V2_PM3_CHi_WT_BR2_CID_SCXfrei_1a_Test.14791.14791.3	0.714	0.354	-0.29	K.EVVSEVLGEPIPAPIEEEPIDM[147.04]T[181.01]R.Q	2744.29	K.EVVSEVLGEPIPAPIEEEPIDM[147.04]TR.Q	K.EVVSEVLGEPIPAPIEEEPIDMTR.Q	4	4	38
2	gi|116076509	DivIVA	1	170601_V2_PM3_CHi_WT_BR2_CID_SCXfrei_1a.12541.12541.3	0.629	0.388	-1.043	K.EVVSEVLGEPIPAPIEEEPIDMT[181.01]R.Q	2728.29	K.EVVSEVLGEPIPAPIEEEPIDMTR.Q	K.EVVSEVLGEPIPAPIEEEPIDMTR.Q	17	17	38
2	gi|116076682	SPD_1583	0.9583	170601_V2_PM3_CHi_WT_BR2_CID_SCXfrei_2c.15661.15661.3	0.496	0.018	0.658	K.ILFGFLLALLIIPVET[181.01]VLIPQFT[181.01]IINS[167.00]LGLVNNR.L	4003.14	K.ILFGFLLALLIIPVET[181.01]VLIPQFT[181.01]IINSLGLVNNR.L	K.ILFGFLLALLIIPVETVLIPQFTIINSLGLVNNR.L	1	1	1
2	gi|116076747	RplM	0.9523	170601_V2_PM3_CHi_WT_BR2_CID_SCXfrei_1c.05286.05286.2	0.543	0.066	-0.023	K.GM[147.04]LPHNT[181.01]LGR.A	1190.53	K.GM[147.04]LPHNTLGR.A	K.GMLPHNTLGR.A	1	1	1
2	gi|116076802	RsuA-2	0.9912	170601_V2_PM3_CHi_WT_BR2_CID_SCXfrei_1a_Test.11133.11133.2	0.817	0.048	0.002	K.ELPTVM[147.04]DLLPSDIQS[167.00]DK.L	1995.91	K.ELPTVM[147.04]DLLPSDIQSDK.L	K.ELPTVMDLLPSDIQSDK.L	1	1	1
2	gi|116076859	FtsZ	1	170601_V2_PM3_CHi_WT_BR2_CID_SCXfrei_1a_Test.09775.09775.2	0.713	0.322	0	R.HFDMAET[181.01]VELPK.Q	1495.64	R.HFDMAETVELPK.Q	R.HFDMAETVELPK.Q	2	2	11
2	gi|116076888	SPD_1308	0.9857	170601_V2_PM3_CHi_WT_BR2_CID_SCXfrei_2c.13112.13112.3	0.711	0.182	0.002	K.S[167.00]VAQIALAWSLAEGFLPLPK.S	2190.15	K.SVAQIALAWSLAEGFLPLPK.S	K.SVAQIALAWSLAEGFLPLPK.S	10	10	10
2	gi|116076899	MapZ	0.985	170601_V2_PM3_CHi_WT_BR2_CID_SCXfrei_1a_Test.15258.15258.3	0.764	0.457	0.328	K.EEFVET[181.01]QSLDDLIQEMR.E	2160.93	K.EEFVETQSLDDLIQEMR.E	K.EEFVETQSLDDLIQEMR.E	7	7	7
2	gi|116076899	MapZ	0.9863	170601_V2_PM3_CHi_WT_BR2_CID_SCXfrei_1a.13693.13693.2	0.865	0.665	0.493	K.KEEFVET[181.01]QSLDDLIQEMR.E	2289.02	K.KEEFVETQSLDDLIQEMR.E	K.KEEFVETQSLDDLIQEMR.E	7	7	7
2	gi|116076908	SPD_0827	0.9848	170601_V2_PM3_CHi_WT_BR2_CID_SCXfrei_1a_Test.09234.09234.3	0.638	0.192	0.335	R.EQDEEC[160.03]MFC[160.03]DELLY[243.03]RE.-	2244.81	R.EQDEEC[160.03]MFC[160.03]DELLYRE.-	R.EQDEECMFCDELLYRE.-	6	6	6
2	gi|116076998	GlmM	0.9639	170601_V2_PM3_CHi_WT_BR2_CID_SCXfrei_1a_Test.15141.15141.3	0.693	0.186	0.329	K.LGVLATPAVAYLVETEGASAGVM[147.04]ISAS[167.00]HNPALDNGIK.F	3731.85	K.LGVLATPAVAYLVETEGASAGVM[147.04]ISASHNPALDNGIK.F	K.LGVLATPAVAYLVETEGASAGVMISASHNPALDNGIK.F	38	42	342
2	gi|116076998	GlmM	0.9569	170601_V2_PM3_CHi_WT_BR2_CID_SCXfrei_1a.16443.16443.4	0.642	0.302	0.725	K.LGVLATPAVAYLVETEGAS[167.00]AGVM[147.04]ISASHNPALDNGIK.F	3731.85	K.LGVLATPAVAYLVETEGASAGVM[147.04]ISASHNPALDNGIK.F	K.LGVLATPAVAYLVETEGASAGVMISASHNPALDNGIK.F	4	42	342
2	gi|116076998	GlmM	0.9894	170601_V2_PM3_CHi_WT_BR2_CID_SCXfrei_1b.12706.12706.3	0.621	0.321	0.334	K.LGVLATPAVAYLVETEGASAGVMIS[167.00]ASHNPALDNGIK.F	3715.85	K.LGVLATPAVAYLVETEGASAGVMISASHNPALDNGIK.F	K.LGVLATPAVAYLVETEGASAGVMISASHNPALDNGIK.F	27	114	342
2	gi|116076998	GlmM	0.9603	170601_V2_PM3_CHi_WT_BR2_CID_SCXfrei_1b.13521.13521.4	0.525	0.315	0.497	K.LGVLATPAVAYLVETEGASAGVMISAS[167.00]HNPALDNGIK.F	3715.85	K.LGVLATPAVAYLVETEGASAGVMISASHNPALDNGIK.F	K.LGVLATPAVAYLVETEGASAGVMISASHNPALDNGIK.F	87	114	342
2	gi|116077014	MacP	0.9756	170601_V2_PM3_CHi_WT_BR2_CID_SCXfrei_1a_Test.01063.01063.2	0.664	0.388	-0.967	K.DHGFSQET[181.01]LK.L	1240.51	K.DHGFSQETLK.L	K.DHGFSQETLK.L	29	29	58
2	gi|116077075	IlvA	0.9723	170601_V2_PM3_CHi_WT_BR2_CID_SCXfrei_1e.13193.13193.4	0.784	0.058	-0.251	R.KES[167.00]IDFDAVLVPVGGGGLIAGVSTYIK.E	2784.44	R.KESIDFDAVLVPVGGGGLIAGVSTYIK.E	R.KESIDFDAVLVPVGGGGLIAGVSTYIK.E	16	16	16
2	gi|116077289	PtsH	0.9971	170601_V2_PM3_CHi_WT_BR2_CID_SCXfrei_1a_Test.07478.07478.4	0.781	0.136	0	K.DFHVVAET[181.01]GIHAR.P	1530.7	K.DFHVVAETGIHAR.P	K.DFHVVAETGIHAR.P	1	1	1
2	gi|116077289	PtsH	1	170601_V2_PM3_CHi_WT_BR2_CID_SCXfrei_1a_Test.17173.17173.3	0.452	0.317	-0.328	K.SIM[147.04]GVM[147.04]S[167.00]LGVGQGADVTISAEGADADDAIAAISETM[147.04]EK.E	3837.69	K.SIM[147.04]GVM[147.04]SLGVGQGADVTISAEGADADDAIAAISETM[147.04]EK.E	K.SIMGVMSLGVGQGADVTISAEGADADDAIAAISETMEK.E	135	135	629
2	gi|116077289	PtsH	1	170601_V2_PM3_CHi_WT_BR2_CID_SCXfrei_2c.13371.13371.3	0.435	0.284	0	K.S[167.00]IMGVM[147.04]SLGVGQGADVTISAEGADADDAIAAISETMEK.E	3805.7	K.SIMGVM[147.04]SLGVGQGADVTISAEGADADDAIAAISETMEK.E	K.SIMGVMSLGVGQGADVTISAEGADADDAIAAISETMEK.E	100	100	629
2	gi|116077368	SPD_1524	0.9639	170601_V2_PM3_CHi_WT_BR2_CID_SCXfrei_1d.11834.11834.3	0.797	0.115	0.324	K.LQIVSHTLEPNQQLPT[181.01]VR.E	2152.1	K.LQIVSHTLEPNQQLPTVR.E	K.LQIVSHTLEPNQQLPTVR.E	17	17	17
2	gi|116077400	SPD_0361	0.9967	170601_V2_PM3_CHi_WT_BR2_CID_SCXfrei_1a_Test.09269.09269.3	0.838	0.004	0.329	R.LLTESGFVTNEALQECT[181.01]K.V	2061.93	R.LLTESGFVTNEALQECTK.V	R.LLTESGFVTNEALQECTK.V	4	4	4
2	gi|116077418	SPD_1064	0.9873	170601_V2_PM3_CHi_WT_BR2_CID_SCXfrei_1b.05878.05878.2	0.809	0.011	0	K.LVFAVDVGT[181.01]NQLAWK.L	1739.86	K.LVFAVDVGTNQLAWK.L	K.LVFAVDVGTNQLAWK.L	4	4	4
2	gi|116077446	Pyk	0.9998	170601_V2_PM3_CHi_WT_BR2_CID_SCXfrei_1a.07486.07486.2	0.565	0.338	-0.004	R.AICEET[181.01]GNGHVQLFAK.L	1795.8	R.AICEETGNGHVQLFAK.L	R.AICEETGNGHVQLFAK.L	4	4	4
2	gi|116077446	Pyk	0.9978	170601_V2_PM3_CHi_WT_BR2_CID_SCXfrei_1a_Test.14319.14319.3	0.503	0.163	0.017	R.FNFS[167.00]HGDHQEQGER.M	1766.68	R.FNFSHGDHQEQGER.M	R.FNFSHGDHQEQGER.M	9	9	9
2	gi|116077531	SPD_0262	0.9992	170601_V2_PM3_CHi_WT_BR2_CID_SCXfrei_1a_Test.13513.13513.2	0.961	0.596	0	K.DMS[167.00]GGILQDITK.G	1356.6	K.DMSGGILQDITK.G	K.DMSGGILQDITK.G	1	1	2
2	gi|116077548	PrtA	0.9697	170601_V2_PM3_CHi_WT_BR2_CID_SCXfrei_1a_Test.18157.18157.3	0.657	0.044	0.681	K.S[167.00]S[167.00]VEGEAS[167.00]LEINK.T	1601.57	K.SSVEGEASLEINK.T	K.SSVEGEASLEINK.T	1	1	1
2	gi|116077560	SPD_1849	0.9961	170601_V2_PM3_CHi_WT_BR2_CID_SCXfrei_1a_Test.12312.12312.3	0.816	0.416	0	K.TVSEET[181.01]VDLGHVVDAIK.K	1890.9	K.TVSEETVDLGHVVDAIK.K	K.TVSEETVDLGHVVDAIK.K	2	2	2
2	gi|116077613	PbpX	0.9755	170601_V2_PM3_CHi_WT_BR2_CID_SCXfrei_1a_Test.04010.04010.2	0.576	0.291	0.282	K.AEEVPDMY[243.03]GWT[181.01]K.E	1584.56	K.AEEVPDMY[243.03]GWTK.E	K.AEEVPDMYGWTK.E	15	15	15
2	gi|116077709	SPD_0091	0.9638	170601_V2_PM3_CHi_WT_BR2_CID_SCXfrei_1a.01227.01227.3	0.523	0.34	0.332	K.EIVHLGLEDNDFDNDINPLETT[181.01]GAYLSPK.E	3308.51	K.EIVHLGLEDNDFDNDINPLETTGAYLSPK.E	K.EIVHLGLEDNDFDNDINPLETTGAYLSPK.E	33	33	33
2	gi|116077785	AtpA	0.9552	170601_V2_PM3_CHi_WT_BR2_CID_SCXfrei_1b.02864.02864.2	0.85	0.027	0.351	R.ELEAFT[181.01]K.F	916.394	R.ELEAFTK.F	R.ELEAFTK.F	1	1	1
3	DECOY_0_gi|116076115_UNMAPPED	-	0.9772	170606_V2_PM2_CHi_WT_BR3_CID_SCXfrei_1a_Test.09071.09071.3	0.565	0.015	0.336	R.IILQMLLWNPT[181.01]LLLWLIK.A	2300.31	R.IILQMLLWNPTLLLWLIK.A	R.IILQMLLWNPTLLLWLIK.A	1	1	1
3	DECOY_0_gi|116076369_UNMAPPED	-	0.9678	170606_V2_PM2_CHi_WT_BR3_CID_SCXfrei_2b.02596.02596.2	0.593	0.136	-0.002	R.YST[181.01]GDDEAK.F	1064.37	R.YSTGDDEAK.F	R.YSTGDDEAK.F	1	1	1
3	gi|116075938	PulA	0.9877	170606_V2_PM2_CHi_WT_BR3_CID_SCXfrei_2b.06587.06587.2	0.723	0.051	-0.003	K.EDNVLNDIS[167.00]LAVLSVL.-	1792.89	K.EDNVLNDISLAVLSVL.-	K.EDNVLNDISLAVLSVL.-	1	1	1
3	gi|116076115	PotH	0.9999	170606_V2_PM2_CHi_WT_BR3_CID_SCXfrei_1a_Test.09466.09466.3	0.637	0.199	0.336	R.QLWLMLIILPT[181.01]WINLLLK.A	2300.31	R.QLWLMLIILPTWINLLLK.A	R.QLWLMLIILPTWINLLLK.A	15	15	15
3	gi|116076180	Pgm	1	170606_V2_PM2_CHi_WT_BR3_CID_SCXfrei_1a.07622.07622.3	0.562	0.264	0.998	R.HLNC[160.03]FAGIMVT[181.01]ASHNPAPFNGYK.V	2625.17	R.HLNC[160.03]FAGIMVTASHNPAPFNGYK.V	R.HLNCFAGIMVTASHNPAPFNGYK.V	6	41	227
3	gi|116076180	Pgm	0.9544	170606_V2_PM2_CHi_WT_BR3_CID_SCXfrei_1a.10715.10715.3	0.634	0.263	0.322	R.HLNC[160.03]FAGIMVTAS[167.00]HNPAPFNGYK.V	2625.17	R.HLNC[160.03]FAGIMVTASHNPAPFNGYK.V	R.HLNCFAGIMVTASHNPAPFNGYK.V	35	41	227
3	gi|116076234	MltG	0.9999	170606_V2_PM2_CHi_WT_BR3_CID_SCXfrei_1a_Test.07178.07178.3	0.681	0.324	0	K.KAEQAGPETPTPAT[181.01]ETVDIIR.D	2303.1	K.KAEQAGPETPTPATETVDIIR.D	K.KAEQAGPETPTPATETVDIIR.D	2	2	2
3	gi|116076277	ComB	0.9901	170606_V2_PM2_CHi_WT_BR3_CID_SCXfrei_1b.06669.06669.4	0.706	0.067	-0.498	R.ASTSQQNETIASQNAAASQTQAEIGNLIS[167.00]QT[181.01]EAK.L	3649.61	R.ASTSQQNETIASQNAAASQTQAEIGNLISQT[181.01]EAK.L	R.ASTSQQNETIASQNAAASQTQAEIGNLISQTEAK.L	10	10	10
3	gi|116076375	GpsB	1	170606_V2_PM2_CHi_WT_BR3_CID_SCXfrei_1a.08962.08962.2	0.749	0.234	0	K.QILDNS[167.00]DF.-	1030.4	K.QILDNSDF.-	K.QILDNSDF.-	2	2	2
3	gi|116076509	DivIVA	1	170606_V2_PM2_CHi_WT_BR3_CID_SCXfrei_1a.11935.11935.3	0.696	0.313	-0.001	K.EVVSEVLGEPIPAPIEEEPIDM[147.04]T[181.01]R.Q	2744.29	K.EVVSEVLGEPIPAPIEEEPIDM[147.04]TR.Q	K.EVVSEVLGEPIPAPIEEEPIDMTR.Q	2	2	5
3	gi|116076509	DivIVA	1	170606_V2_PM2_CHi_WT_BR3_CID_SCXfrei_1a_Test.12216.12216.3	0.792	0.517	-0.001	K.EVVSEVLGEPIPAPIEEEPIDMT[181.01]R.Q	2728.29	K.EVVSEVLGEPIPAPIEEEPIDMTR.Q	K.EVVSEVLGEPIPAPIEEEPIDMTR.Q	2	2	5
3	gi|116076549	MtsA	0.9507	170606_V2_PM2_CHi_WT_BR3_CID_SCXfrei_1a_Test.07332.07332.4	0.627	0.026	-0.016	K.KLGTLLVLFLS[167.00]AIILVACAS[167.00]GK.K	2389.29	K.KLGTLLVLFLSAIILVACASGK.K	K.KLGTLLVLFLSAIILVACASGK.K	1	1	1
3	gi|116076686	Def	1	170606_V2_PM2_CHi_WT_BR3_CID_SCXfrei_1e.05807.05807.2	0.461	0.258	0.502	K.IVSHSVQDAALGEGEGCLS[167.00]VDR.N	2321.04	K.IVSHSVQDAALGEGEGCLSVDR.N	K.IVSHSVQDAALGEGEGCLSVDR.N	9	9	13
3	gi|116076687	PhoB1	0.9554	170606_V2_PM2_CHi_WT_BR3_CID_SCXfrei_1d.04415.04415.3	0.734	0.001	0.046	R.IWGYDFGQET[181.01]R.L	1450.59	R.IWGYDFGQETR.L	R.IWGYDFGQETR.L	2	2	2
3	gi|116076859	FtsZ	1	170606_V2_PM2_CHi_WT_BR3_CID_SCXfrei_1a.07839.07839.2	0.951	0.469	0	R.HFDMAET[181.01]VELPK.Q	1495.64	R.HFDMAETVELPK.Q	R.HFDMAETVELPK.Q	2	2	2
3	gi|116076888	SPD_1308	0.9857	170606_V2_PM2_CHi_WT_BR3_CID_SCXfrei_2b.11703.11703.3	0.575	0.223	0.001	K.S[167.00]VAQIALAWSLAEGFLPLPK.S	2190.15	K.SVAQIALAWSLAEGFLPLPK.S	K.SVAQIALAWSLAEGFLPLPK.S	8	8	8
3	gi|116076899	MapZ	0.985	170606_V2_PM2_CHi_WT_BR3_CID_SCXfrei_1a.12776.12776.3	0.662	0.321	0	K.EEFVET[181.01]QSLDDLIQEMR.E	2160.93	K.EEFVETQSLDDLIQEMR.E	K.EEFVETQSLDDLIQEMR.E	5	5	5
3	gi|116076899	MapZ	0.9754	170606_V2_PM2_CHi_WT_BR3_CID_SCXfrei_1a.12609.12609.3	0.778	0.348	0.328	K.KEEFVET[181.01]QSLDDLIQEMR.E	2289.02	K.KEEFVETQSLDDLIQEMR.E	K.KEEFVETQSLDDLIQEMR.E	3	3	3
3	gi|116076950	MreC	0.9515	170606_V2_PM2_CHi_WT_BR3_CID_SCXfrei_1a_Test.12171.12171.2	0.619	0.088	-0.995	K.GAS[167.00]ENM[147.04]LAIANGGLIGS[167.00]VS[167.00]K.V	2143.87	K.GASENM[147.04]LAIANGGLIGSVSK.V	K.GASENMLAIANGGLIGSVSK.V	1	1	1
3	gi|116076955	RsmF	0.9577	170606_V2_PM2_CHi_WT_BR3_CID_SCXfrei_1a_Test.00827.00827.3	0.643	0.26	0.994	R.FEPSFALGLALKPS[167.00]QVEQS[167.00]VEIGQEAFVK.Y	3307.58	R.FEPSFALGLALKPSQVEQSVEIGQEAFVK.Y	R.FEPSFALGLALKPSQVEQSVEIGQEAFVK.Y	5	5	5
3	gi|116076998	GlmM	0.9639	170606_V2_PM2_CHi_WT_BR3_CID_SCXfrei_1b.14178.14178.3	0.655	0.256	0.332	K.LGVLATPAVAYLVETEGASAGVM[147.04]ISAS[167.00]HNPALDNGIK.F	3731.85	K.LGVLATPAVAYLVETEGASAGVM[147.04]ISASHNPALDNGIK.F	K.LGVLATPAVAYLVETEGASAGVMISASHNPALDNGIK.F	66	75	296
3	gi|116076998	GlmM	0.9569	170606_V2_PM2_CHi_WT_BR3_CID_SCXfrei_2b.12379.12379.4	0.541	0.238	0.249	K.LGVLATPAVAYLVETEGAS[167.00]AGVM[147.04]ISASHNPALDNGIK.F	3731.85	K.LGVLATPAVAYLVETEGASAGVM[147.04]ISASHNPALDNGIK.F	K.LGVLATPAVAYLVETEGASAGVMISASHNPALDNGIK.F	9	75	296
3	gi|116076998	GlmM	0.9894	170606_V2_PM2_CHi_WT_BR3_CID_SCXfrei_2c.13150.13150.3	0.557	0.306	0.998	K.LGVLATPAVAYLVETEGASAGVMIS[167.00]ASHNPALDNGIK.F	3715.85	K.LGVLATPAVAYLVETEGASAGVMISASHNPALDNGIK.F	K.LGVLATPAVAYLVETEGASAGVMISASHNPALDNGIK.F	28	99	296
3	gi|116076998	GlmM	0.9603	170606_V2_PM2_CHi_WT_BR3_CID_SCXfrei_1a_Test.12483.12483.4	0.464	0.235	0.25	K.LGVLATPAVAYLVETEGASAGVMISAS[167.00]HNPALDNGIK.F	3715.85	K.LGVLATPAVAYLVETEGASAGVMISASHNPALDNGIK.F	K.LGVLATPAVAYLVETEGASAGVMISASHNPALDNGIK.F	71	99	296
3	gi|116077014	MacP	0.9756	170606_V2_PM2_CHi_WT_BR3_CID_SCXfrei_1a.04624.04624.2	0.715	0.31	0.492	K.DHGFSQET[181.01]LK.L	1240.51	K.DHGFSQETLK.L	K.DHGFSQETLK.L	6	6	6
3	gi|116077289	PtsH	1	170606_V2_PM2_CHi_WT_BR3_CID_SCXfrei_1a.06061.06061.2	0.932	0.632	0	K.DFHVVAET[181.01]GIHAR.P	1530.7	K.DFHVVAETGIHAR.P	K.DFHVVAETGIHAR.P	1	1	5
3	gi|116077289	PtsH	1	170606_V2_PM2_CHi_WT_BR3_CID_SCXfrei_1a.15144.15144.3	0.391	0.268	0.339	K.SIM[147.04]GVM[147.04]S[167.00]LGVGQGADVTISAEGADADDAIAAISETM[147.04]EK.E	3837.69	K.SIM[147.04]GVM[147.04]SLGVGQGADVTISAEGADADDAIAAISETM[147.04]EK.E	K.SIMGVMSLGVGQGADVTISAEGADADDAIAAISETMEK.E	267	267	976
3	gi|116077289	PtsH	1	170606_V2_PM2_CHi_WT_BR3_CID_SCXfrei_1a_Test.14855.14855.3	0.421	0.312	0.666	K.S[167.00]IMGVM[147.04]SLGVGQGADVTISAEGADADDAIAAISETMEK.E	3805.7	K.SIMGVM[147.04]SLGVGQGADVTISAEGADADDAIAAISETMEK.E	K.SIMGVMSLGVGQGADVTISAEGADADDAIAAISETMEK.E	82	82	976
3	gi|116077368	SPD_1524	0.9639	170606_V2_PM2_CHi_WT_BR3_CID_SCXfrei_1a.11267.11267.3	0.833	0.017	-0.003	K.LQIVSHTLEPNQQLPT[181.01]VR.E	2152.1	K.LQIVSHTLEPNQQLPTVR.E	K.LQIVSHTLEPNQQLPTVR.E	3	3	3
3	gi|116077400	SPD_0361	0.997	170606_V2_PM2_CHi_WT_BR3_CID_SCXfrei_1a_Test.07509.07509.3	0.831	0.004	0.001	R.LLTESGFVTNEALQECT[181.01]K.V	2061.93	R.LLTESGFVTNEALQECTK.V	R.LLTESGFVTNEALQECTK.V	3	3	3
3	gi|116077418	SPD_1064	0.9881	170606_V2_PM2_CHi_WT_BR3_CID_SCXfrei_2c.05412.05412.2	0.57	0.235	0.012	K.LVFAVDVGT[181.01]NQLAWK.L	1739.86	K.LVFAVDVGTNQLAWK.L	K.LVFAVDVGTNQLAWK.L	66	66	66
3	gi|116077446	Pyk	0.9769	170606_V2_PM2_CHi_WT_BR3_CID_SCXfrei_1a.11666.11666.3	0.482	0.074	0.017	R.FNFS[167.00]HGDHQEQGER.M	1766.68	R.FNFSHGDHQEQGER.M	R.FNFSHGDHQEQGER.M	4	4	4
3	gi|116077560	SPD_1849	0.9961	170606_V2_PM2_CHi_WT_BR3_CID_SCXfrei_1a.09820.09820.3	0.635	0.235	0	K.TVSEET[181.01]VDLGHVVDAIK.K	1890.9	K.TVSEETVDLGHVVDAIK.K	K.TVSEETVDLGHVVDAIK.K	1	1	1
3	gi|116077560	SPD_1849	0.9529	170606_V2_PM2_CHi_WT_BR3_CID_SCXfrei_1a.15024.15024.3	0.504	0.213	-0.021	R.HAST[181.01]ILEETGHIEILNELQIEEAMR.E	2955.4	R.HASTILEETGHIEILNELQIEEAMR.E	R.HASTILEETGHIEILNELQIEEAMR.E	1	1	1
3	gi|116077594	SPD_1650	0.9969	170606_V2_PM2_CHi_WT_BR3_CID_SCXfrei_2c.03524.03524.6	0.25	0.145	-0.215	R.VFALEIRISMIIESVGGFLFFILLY[243.03]RR.S	3281.78	R.VFALEIRISMIIESVGGFLFFILLYRR.S	R.VFALEIRISMIIESVGGFLFFILLYRR.S	1	1	1
3	gi|116077613	PbpX	0.9755	170606_V2_PM2_CHi_WT_BR3_CID_SCXfrei_1a_Test.06143.06143.2	0.637	0.243	-0.53	K.AEEVPDMY[243.03]GWT[181.01]K.E	1584.56	K.AEEVPDMY[243.03]GWTK.E	K.AEEVPDMYGWTK.E	3	3	3
3	gi|116077629	SPD_0333	0.9561	170606_V2_PM2_CHi_WT_BR3_CID_SCXfrei_2de.04704.04704.3	0.462	0.139	0.326	K.Y[243.03]LS[167.00]Y[243.03]LLEC[160.03]LPNEETLVNK.E	2437	K.Y[243.03]LSY[243.03]LLEC[160.03]LPNEETLVNK.E	K.YLSYLLECLPNEETLVNK.E	1	1	1
3	gi|116077709	SPD_0091	0.9638	170606_V2_PM2_CHi_WT_BR3_CID_SCXfrei_1a_Test.12229.12229.3	0.708	0.489	0.657	K.EIVHLGLEDNDFDNDINPLETT[181.01]GAYLSPK.E	3308.51	K.EIVHLGLEDNDFDNDINPLETTGAYLSPK.E	K.EIVHLGLEDNDFDNDINPLETTGAYLSPK.E	5	5	5
3	gi|116077785	AtpA	0.9608	170606_V2_PM2_CHi_WT_BR3_CID_SCXfrei_1c.02585.02585.2	0.847	0.019	-0.488	R.ELEAFT[181.01]K.F	916.394	R.ELEAFTK.F	R.ELEAFTK.F	15	15	15

## Sheet: S2_STY_identifications_dphpP
Bio replicate	Identifier	Protein name	Probability	Spectrum	Dot	delta_dot	mz_diff	Peptide with modification	Calc_neutral_pep_mass	STY_unmodified_peptide	raw_peptide_sequence	PSMs_peptide	PSMs_STY_unmodified_peptide	PSMs_raw_peptide
1	gi|116076007	UvrC	0.9589	170609_V2_PM2_CHi_dphpP_BR1_CID_SCXfrei_2de.04067.04067.3	0.552	0.045	0.675	K.EAS[167.00]VDEIVEVGVPR.V	1577.73	K.EASVDEIVEVGVPR.V	K.EASVDEIVEVGVPR.V	1	1	1
1	gi|116076164	GspA_5	0.9615	170609_V2_PM2_CHi_dphpP_BR1_CID_SCXfrei_1a_Test.07201.07201.3	0.799	0.152	1.017	K.AIVLGADNAY[243.03]MDK.V	1459.64	K.AIVLGADNAYMDK.V	K.AIVLGADNAYMDK.V	1	1	1
1	gi|116076180	Pgm	1	170609_V2_PM2_CHi_dphpP_BR1_CID_SCXfrei_1a_Test.10183.10183.3	0.721	0.419	0.326	R.HLNC[160.03]FAGIMVT[181.01]ASHNPAPFNGYK.V	2625.17	R.HLNC[160.03]FAGIMVTASHNPAPFNGYK.V	R.HLNCFAGIMVTASHNPAPFNGYK.V	14	57	198
1	gi|116076180	Pgm	0.9544	170609_V2_PM2_CHi_dphpP_BR1_CID_SCXfrei_1a_Test.12081.12081.3	0.648	0.362	-0.012	R.HLNC[160.03]FAGIMVTAS[167.00]HNPAPFNGYK.V	2625.17	R.HLNC[160.03]FAGIMVTASHNPAPFNGYK.V	R.HLNCFAGIMVTASHNPAPFNGYK.V	43	57	198
1	gi|116076234	MltG	0.9999	170609_V2_PM2_CHi_dphpP_BR1_CID_SCXfrei_1b.06738.06738.3	0.631	0.318	-0.01	K.KAEQAGPETPTPAT[181.01]ETVDIIR.D	2303.1	K.KAEQAGPETPTPATETVDIIR.D	K.KAEQAGPETPTPATETVDIIR.D	6	6	6
1	gi|116076277	ComB	0.9923	170609_V2_PM2_CHi_dphpP_BR1_CID_SCXfrei_1c.07860.07860.4	0.669	0.162	0.249	R.ASTSQQNETIASQNAAASQTQAEIGNLIS[167.00]QT[181.01]EAK.L	3649.61	R.ASTSQQNETIASQNAAASQTQAEIGNLISQT[181.01]EAK.L	R.ASTSQQNETIASQNAAASQTQAEIGNLISQTEAK.L	56	56	56
1	gi|116076375	GpsB	1	170609_V2_PM2_CHi_dphpP_BR1_CID_SCXfrei_1a.10159.10159.2	0.795	0.243	0	K.QILDNS[167.00]DF.-	1030.4	K.QILDNSDF.-	K.QILDNSDF.-	1	1	1
1	gi|116076466	LacA	0.9716	170609_V2_PM2_CHi_dphpP_BR1_CID_SCXfrei_2c.08728.08728.4	0.583	0.009	0.247	K.EVVKDFLEKENFHLVDVT[181.01]AEGQDFVDVTLAVAAEVNK.E	4197.06	K.EVVKDFLEKENFHLVDVTAEGQDFVDVTLAVAAEVNK.E	K.EVVKDFLEKENFHLVDVTAEGQDFVDVTLAVAAEVNK.E	3	3	3
1	gi|116076509	DivIVA	1	170609_V2_PM2_CHi_dphpP_BR1_CID_SCXfrei_1b.11121.11121.3	0.745	0.38	-0.001	K.EVVSEVLGEPIPAPIEEEPIDM[147.04]T[181.01]R.Q	2744.29	K.EVVSEVLGEPIPAPIEEEPIDM[147.04]TR.Q	K.EVVSEVLGEPIPAPIEEEPIDMTR.Q	3	3	9
1	gi|116076509	DivIVA	1	170609_V2_PM2_CHi_dphpP_BR1_CID_SCXfrei_1a.13316.13316.3	0.843	0.565	0.001	K.EVVSEVLGEPIPAPIEEEPIDMT[181.01]R.Q	2728.29	K.EVVSEVLGEPIPAPIEEEPIDMTR.Q	K.EVVSEVLGEPIPAPIEEEPIDMTR.Q	3	3	9
1	gi|116076686	Def	1	170609_V2_PM2_CHi_dphpP_BR1_CID_SCXfrei_1c.06095.06095.2	0.482	0.294	0.004	K.IVSHSVQDAALGEGEGCLS[167.00]VDR.N	2321.04	K.IVSHSVQDAALGEGEGCLSVDR.N	K.IVSHSVQDAALGEGEGCLSVDR.N	32	32	55
1	gi|116076899	MapZ	0.985	170609_V2_PM2_CHi_dphpP_BR1_CID_SCXfrei_1a.13573.13573.3	0.72	0.347	0.328	K.EEFVET[181.01]QSLDDLIQEMR.E	2160.93	K.EEFVETQSLDDLIQEMR.E	K.EEFVETQSLDDLIQEMR.E	5	5	5
1	gi|116076899	MapZ	0.9863	170609_V2_PM2_CHi_dphpP_BR1_CID_SCXfrei_1a_Test.13306.13306.2	0.829	0.603	-0.498	K.KEEFVET[181.01]QSLDDLIQEMR.E	2289.02	K.KEEFVETQSLDDLIQEMR.E	K.KEEFVETQSLDDLIQEMR.E	11	11	11
1	gi|116076908	SPD_0827	0.9839	170609_V2_PM2_CHi_dphpP_BR1_CID_SCXfrei_1a.08495.08495.3	0.632	0.157	0.335	R.EQDEEC[160.03]MFC[160.03]DELLY[243.03]RE.-	2244.81	R.EQDEEC[160.03]MFC[160.03]DELLYRE.-	R.EQDEECMFCDELLYRE.-	7	7	7
1	gi|116076950	MreC	0.9974	170609_V2_PM2_CHi_dphpP_BR1_CID_SCXfrei_1e.09441.09441.2	0.803	0.054	-0.478	K.GAS[167.00]ENM[147.04]LAIANGGLIGS[167.00]VS[167.00]K.V	2143.87	K.GASENM[147.04]LAIANGGLIGSVSK.V	K.GASENMLAIANGGLIGSVSK.V	3	3	3
1	gi|116076955	RsmF	0.9577	170609_V2_PM2_CHi_dphpP_BR1_CID_SCXfrei_1a_Test.13498.13498.3	0.633	0.277	0.328	R.FEPSFALGLALKPS[167.00]QVEQS[167.00]VEIGQEAFVK.Y	3307.58	R.FEPSFALGLALKPSQVEQSVEIGQEAFVK.Y	R.FEPSFALGLALKPSQVEQSVEIGQEAFVK.Y	6	6	6
1	gi|116076972	MutL	0.9942	170609_V2_PM2_CHi_dphpP_BR1_CID_SCXfrei_1a.13685.13685.3	0.842	0.449	-0.001	R.GEALPSIASVSVLTLLTAVDGAS[167.00]HGTK.L	2673.36	R.GEALPSIASVSVLTLLTAVDGASHGTK.L	R.GEALPSIASVSVLTLLTAVDGASHGTK.L	2	2	2
1	gi|116076998	GlmM	0.9639	170609_V2_PM2_CHi_dphpP_BR1_CID_SCXfrei_1a_Test.14811.14811.3	0.603	0.273	0.02	K.LGVLATPAVAYLVETEGASAGVM[147.04]ISAS[167.00]HNPALDNGIK.F	3731.85	K.LGVLATPAVAYLVETEGASAGVM[147.04]ISASHNPALDNGIK.F	K.LGVLATPAVAYLVETEGASAGVMISASHNPALDNGIK.F	137	145	403
1	gi|116076998	GlmM	0.9619	170609_V2_PM2_CHi_dphpP_BR1_CID_SCXfrei_1a.13304.13304.4	0.733	0.384	0.002	K.LGVLATPAVAYLVETEGASAGVM[147.04]IS[167.00]ASHNPALDNGIK.F	3731.85	K.LGVLATPAVAYLVETEGASAGVM[147.04]ISASHNPALDNGIK.F	K.LGVLATPAVAYLVETEGASAGVMISASHNPALDNGIK.F	1	145	403
1	gi|116076998	GlmM	0.9569	170609_V2_PM2_CHi_dphpP_BR1_CID_SCXfrei_1a.13229.13229.4	0.691	0.34	-0.257	K.LGVLATPAVAYLVETEGAS[167.00]AGVM[147.04]ISASHNPALDNGIK.F	3731.85	K.LGVLATPAVAYLVETEGASAGVM[147.04]ISASHNPALDNGIK.F	K.LGVLATPAVAYLVETEGASAGVMISASHNPALDNGIK.F	7	145	403
1	gi|116076998	GlmM	0.9894	170609_V2_PM2_CHi_dphpP_BR1_CID_SCXfrei_1b.01105.01105.3	0.567	0.303	0.247	K.LGVLATPAVAYLVETEGASAGVMIS[167.00]ASHNPALDNGIK.F	3715.85	K.LGVLATPAVAYLVETEGASAGVMISASHNPALDNGIK.F	K.LGVLATPAVAYLVETEGASAGVMISASHNPALDNGIK.F	18	171	403
1	gi|116076998	GlmM	0.9603	170609_V2_PM2_CHi_dphpP_BR1_CID_SCXfrei_1c.11708.11708.4	0.499	0.234	0.497	K.LGVLATPAVAYLVETEGASAGVMISAS[167.00]HNPALDNGIK.F	3715.85	K.LGVLATPAVAYLVETEGASAGVMISASHNPALDNGIK.F	K.LGVLATPAVAYLVETEGASAGVMISASHNPALDNGIK.F	153	171	403
1	gi|116077014	MacP	0.9756	170609_V2_PM2_CHi_dphpP_BR1_CID_SCXfrei_1a_Test.05130.05130.2	0.679	0.329	0.492	K.DHGFSQET[181.01]LK.L	1240.51	K.DHGFSQETLK.L	K.DHGFSQETLK.L	7	7	8
1	gi|116077257	Hpt	0.997	170609_V2_PM2_CHi_dphpP_BR1_CID_SCXfrei_1b.07739.07739.3	0.55	0.145	0.335	R.HVLFVEDIIDTGQT[181.01]LK.N	1906.94	R.HVLFVEDIIDTGQTLK.N	R.HVLFVEDIIDTGQTLK.N	1	1	1
1	gi|116077289	PtsH	1	170609_V2_PM2_CHi_dphpP_BR1_CID_SCXfrei_1b.05973.05973.2	0.98	0.673	0	K.DFHVVAET[181.01]GIHAR.P	1530.7	K.DFHVVAETGIHAR.P	K.DFHVVAETGIHAR.P	1	1	3
1	gi|116077289	PtsH	1	170609_V2_PM2_CHi_dphpP_BR1_CID_SCXfrei_1a_Test.01267.01267.3	0.454	0.321	-0.33	K.SIM[147.04]GVM[147.04]S[167.00]LGVGQGADVTISAEGADADDAIAAISETM[147.04]EK.E	3837.69	K.SIM[147.04]GVM[147.04]SLGVGQGADVTISAEGADADDAIAAISETM[147.04]EK.E	K.SIMGVMSLGVGQGADVTISAEGADADDAIAAISETMEK.E	260	260	947
1	gi|116077289	PtsH	1	170609_V2_PM2_CHi_dphpP_BR1_CID_SCXfrei_1e.10367.10367.3	0.438	0.3	0	K.S[167.00]IMGVM[147.04]SLGVGQGADVTISAEGADADDAIAAISETMEK.E	3805.7	K.SIMGVM[147.04]SLGVGQGADVTISAEGADADDAIAAISETMEK.E	K.SIMGVMSLGVGQGADVTISAEGADADDAIAAISETMEK.E	176	176	947
1	gi|116077400	SPD_0361	0.9935	170609_V2_PM2_CHi_dphpP_BR1_CID_SCXfrei_2de.05595.05595.3	0.648	0.06	0.329	R.LLTESGFVTNEALQECT[181.01]K.V	2061.93	R.LLTESGFVTNEALQECTK.V	R.LLTESGFVTNEALQECTK.V	1	1	1
1	gi|116077418	SPD_1064	0.9855	170609_V2_PM2_CHi_dphpP_BR1_CID_SCXfrei_2c.06154.06154.2	0.792	0.001	0.001	K.LVFAVDVGT[181.01]NQLAWK.L	1739.86	K.LVFAVDVGTNQLAWK.L	K.LVFAVDVGTNQLAWK.L	4	4	4
1	gi|116077446	Pyk	0.9998	170609_V2_PM2_CHi_dphpP_BR1_CID_SCXfrei_1c.06962.06962.2	0.574	0.288	0.488	R.AICEET[181.01]GNGHVQLFAK.L	1795.8	R.AICEETGNGHVQLFAK.L	R.AICEETGNGHVQLFAK.L	1	1	1
1	gi|116077446	Pyk	0.9976	170609_V2_PM2_CHi_dphpP_BR1_CID_SCXfrei_1a.12943.12943.3	0.547	0.178	0.017	R.FNFS[167.00]HGDHQEQGER.M	1766.68	R.FNFSHGDHQEQGER.M	R.FNFSHGDHQEQGER.M	2	2	2
1	gi|116077560	SPD_1849	0.9961	170609_V2_PM2_CHi_dphpP_BR1_CID_SCXfrei_1c.08706.08706.3	0.792	0.343	0	K.TVSEET[181.01]VDLGHVVDAIK.K	1890.9	K.TVSEETVDLGHVVDAIK.K	K.TVSEETVDLGHVVDAIK.K	5	5	5
1	gi|116077709	SPD_0091	0.9638	170609_V2_PM2_CHi_dphpP_BR1_CID_SCXfrei_1a.13274.13274.3	0.731	0.489	0.329	K.EIVHLGLEDNDFDNDINPLETT[181.01]GAYLSPK.E	3308.51	K.EIVHLGLEDNDFDNDINPLETTGAYLSPK.E	K.EIVHLGLEDNDFDNDINPLETTGAYLSPK.E	2	2	2
1	gi|116077785	AtpA	0.9544	170609_V2_PM2_CHi_dphpP_BR1_CID_SCXfrei_1c.02561.02561.2	0.821	0.02	-0.489	R.ELEAFT[181.01]K.F	916.394	R.ELEAFTK.F	R.ELEAFTK.F	1	1	1
1	gi|116077796	MutS2	0.9745	170609_V2_PM2_CHi_dphpP_BR1_CID_SCXfrei_2b.03433.03433.3	0.418	0.141	-0.001	K.EM[147.04]QALFVEQPHFT[181.01]ILS[167.00]T[181.01]K.E	2373.98	K.EM[147.04]QALFVEQPHFT[181.01]ILST[181.01]K.E	K.EMQALFVEQPHFTILSTK.E	2	2	2
2	gi|116076180	Pgm	1	170612_V2_PM2_CHi_dphpP_BR2_CID_SCXfrei_1a_Test.08900.08900.3	0.738	0.432	0.335	R.HLNC[160.03]FAGIMVT[181.01]ASHNPAPFNGYK.V	2625.17	R.HLNC[160.03]FAGIMVTASHNPAPFNGYK.V	R.HLNCFAGIMVTASHNPAPFNGYK.V	3	37	158
2	gi|116076180	Pgm	0.9544	170612_V2_PM2_CHi_dphpP_BR2_CID_SCXfrei_1b.10350.10350.3	0.63	0.338	0.985	R.HLNC[160.03]FAGIMVTAS[167.00]HNPAPFNGYK.V	2625.17	R.HLNC[160.03]FAGIMVTASHNPAPFNGYK.V	R.HLNCFAGIMVTASHNPAPFNGYK.V	34	37	158
2	gi|116076234	MltG	0.9999	170612_V2_PM2_CHi_dphpP_BR2_CID_SCXfrei_1b.07760.07760.3	0.763	0.465	0.328	K.KAEQAGPETPTPAT[181.01]ETVDIIR.D	2303.1	K.KAEQAGPETPTPATETVDIIR.D	K.KAEQAGPETPTPATETVDIIR.D	4	4	4
2	gi|116076277	ComB	0.9923	170612_V2_PM2_CHi_dphpP_BR2_CID_SCXfrei_1b.09021.09021.4	0.756	0.132	-0.004	R.ASTSQQNETIASQNAAASQTQAEIGNLIS[167.00]QT[181.01]EAK.L	3649.61	R.ASTSQQNETIASQNAAASQTQAEIGNLISQT[181.01]EAK.L	R.ASTSQQNETIASQNAAASQTQAEIGNLISQTEAK.L	45	45	45
2	gi|116076375	GpsB	1	170612_V2_PM2_CHi_dphpP_BR2_CID_SCXfrei_1a.10092.10092.2	0.836	0.345	0	K.QILDNS[167.00]DF.-	1030.4	K.QILDNSDF.-	K.QILDNSDF.-	2	2	2
2	gi|116076375	GpsB	0.9648	170612_V2_PM2_CHi_dphpP_BR2_CID_SCXfrei_1b.11033.11033.3	0.721	0.119	0.656	R.KPKPSPVQAEPLEAAIT[181.01]SSM[147.04]TNFDILK.R	3007.5	R.KPKPSPVQAEPLEAAITSSM[147.04]TNFDILK.R	R.KPKPSPVQAEPLEAAITSSMTNFDILK.R	1	1	1
2	gi|116076466	LacA	0.9529	170612_V2_PM2_CHi_dphpP_BR2_CID_SCXfrei_2c.08811.08811.4	0.519	0.011	0.244	K.EVVKDFLEKENFHLVDVT[181.01]AEGQDFVDVTLAVAAEVNK.E	4197.06	K.EVVKDFLEKENFHLVDVTAEGQDFVDVTLAVAAEVNK.E	K.EVVKDFLEKENFHLVDVTAEGQDFVDVTLAVAAEVNK.E	1	1	1
2	gi|116076509	DivIVA	1	170612_V2_PM2_CHi_dphpP_BR2_CID_SCXfrei_1b.11285.11285.3	0.633	0.283	0.609	K.EVVSEVLGEPIPAPIEEEPIDM[147.04]T[181.01]R.Q	2744.29	K.EVVSEVLGEPIPAPIEEEPIDM[147.04]TR.Q	K.EVVSEVLGEPIPAPIEEEPIDMTR.Q	5	5	9
2	gi|116076509	DivIVA	1	170612_V2_PM2_CHi_dphpP_BR2_CID_SCXfrei_1a_Test.13172.13172.3	0.805	0.531	0.001	K.EVVSEVLGEPIPAPIEEEPIDMT[181.01]R.Q	2728.29	K.EVVSEVLGEPIPAPIEEEPIDMTR.Q	K.EVVSEVLGEPIPAPIEEEPIDMTR.Q	2	2	9
2	gi|116076593	AroC	0.9871	170612_V2_PM2_CHi_dphpP_BR2_CID_SCXfrei_1b.07002.07002.3	0.598	0.112	0	K.PLMSVDIET[181.01]HEPY[243.03]K.A	1817.73	K.PLMSVDIETHEPY[243.03]K.A	K.PLMSVDIETHEPYK.A	3	3	3
2	gi|116076686	Def	1	170612_V2_PM2_CHi_dphpP_BR2_CID_SCXfrei_1e.06460.06460.2	0.524	0.332	0.998	K.IVSHSVQDAALGEGEGCLS[167.00]VDR.N	2321.04	K.IVSHSVQDAALGEGEGCLSVDR.N	K.IVSHSVQDAALGEGEGCLSVDR.N	11	11	28
2	gi|116076687	PhoB1	0.9513	170612_V2_PM2_CHi_dphpP_BR2_CID_SCXfrei_1b.09060.09060.3	0.704	0.017	0.047	R.IWGYDFGQET[181.01]R.L	1450.59	R.IWGYDFGQETR.L	R.IWGYDFGQETR.L	1	1	1
2	gi|116076802	RsuA-2	0.9915	170612_V2_PM2_CHi_dphpP_BR2_CID_SCXfrei_2de.12619.12619.2	0.804	0.143	0.493	K.ELPTVM[147.04]DLLPSDIQS[167.00]DK.L	1995.91	K.ELPTVM[147.04]DLLPSDIQSDK.L	K.ELPTVMDLLPSDIQSDK.L	10	10	10
2	gi|116076888	SPD_1308	0.9857	170612_V2_PM2_CHi_dphpP_BR2_CID_SCXfrei_2c.09293.09293.3	0.686	0.167	-0.336	K.S[167.00]VAQIALAWSLAEGFLPLPK.S	2190.15	K.SVAQIALAWSLAEGFLPLPK.S	K.SVAQIALAWSLAEGFLPLPK.S	3	3	3
2	gi|116076899	MapZ	0.985	170612_V2_PM2_CHi_dphpP_BR2_CID_SCXfrei_1a.13761.13761.3	0.898	0.608	0	K.EEFVET[181.01]QSLDDLIQEMR.E	2160.93	K.EEFVETQSLDDLIQEMR.E	K.EEFVETQSLDDLIQEMR.E	3	3	3
2	gi|116076899	MapZ	0.9863	170612_V2_PM2_CHi_dphpP_BR2_CID_SCXfrei_1a_Test.13156.13156.2	0.843	0.63	0.492	K.KEEFVET[181.01]QSLDDLIQEMR.E	2289.02	K.KEEFVETQSLDDLIQEMR.E	K.KEEFVETQSLDDLIQEMR.E	17	17	17
2	gi|116076908	SPD_0827	0.985	170612_V2_PM2_CHi_dphpP_BR2_CID_SCXfrei_1a.07051.07051.3	0.659	0.152	-0.001	R.EQDEEC[160.03]MFC[160.03]DELLY[243.03]RE.-	2244.81	R.EQDEEC[160.03]MFC[160.03]DELLYRE.-	R.EQDEECMFCDELLYRE.-	5	5	5
2	gi|116076950	MreC	0.9987	170612_V2_PM2_CHi_dphpP_BR2_CID_SCXfrei_2de.14236.14236.2	0.663	0.334	0.002	K.GAS[167.00]ENM[147.04]LAIANGGLIGS[167.00]VS[167.00]K.V	2143.87	K.GASENM[147.04]LAIANGGLIGSVSK.V	K.GASENMLAIANGGLIGSVSK.V	4	4	4
2	gi|116076955	RsmF	0.9577	170612_V2_PM2_CHi_dphpP_BR2_CID_SCXfrei_1a.13782.13782.3	0.677	0.259	0.328	R.FEPSFALGLALKPS[167.00]QVEQS[167.00]VEIGQEAFVK.Y	3307.58	R.FEPSFALGLALKPSQVEQSVEIGQEAFVK.Y	R.FEPSFALGLALKPSQVEQSVEIGQEAFVK.Y	6	6	6
2	gi|116076972	MutL	0.9942	170612_V2_PM2_CHi_dphpP_BR2_CID_SCXfrei_1a.13895.13895.3	0.788	0.38	0	R.GEALPSIASVSVLTLLTAVDGAS[167.00]HGTK.L	2673.36	R.GEALPSIASVSVLTLLTAVDGASHGTK.L	R.GEALPSIASVSVLTLLTAVDGASHGTK.L	2	2	2
2	gi|116076998	GlmM	0.9639	170612_V2_PM2_CHi_dphpP_BR2_CID_SCXfrei_1a.17766.17766.3	0.61	0.208	0.639	K.LGVLATPAVAYLVETEGASAGVM[147.04]ISAS[167.00]HNPALDNGIK.F	3731.85	K.LGVLATPAVAYLVETEGASAGVM[147.04]ISASHNPALDNGIK.F	K.LGVLATPAVAYLVETEGASAGVMISASHNPALDNGIK.F	66	72	242
2	gi|116076998	GlmM	0.9569	170612_V2_PM2_CHi_dphpP_BR2_CID_SCXfrei_1a.12826.12826.4	0.603	0.288	0.252	K.LGVLATPAVAYLVETEGAS[167.00]AGVM[147.04]ISASHNPALDNGIK.F	3731.85	K.LGVLATPAVAYLVETEGASAGVM[147.04]ISASHNPALDNGIK.F	K.LGVLATPAVAYLVETEGASAGVMISASHNPALDNGIK.F	6	72	242
2	gi|116076998	GlmM	0.9894	170612_V2_PM2_CHi_dphpP_BR2_CID_SCXfrei_1c.13284.13284.3	0.641	0.39	0.666	K.LGVLATPAVAYLVETEGASAGVMIS[167.00]ASHNPALDNGIK.F	3715.85	K.LGVLATPAVAYLVETEGASAGVMISASHNPALDNGIK.F	K.LGVLATPAVAYLVETEGASAGVMISASHNPALDNGIK.F	15	134	242
2	gi|116076998	GlmM	0.9603	170612_V2_PM2_CHi_dphpP_BR2_CID_SCXfrei_1b.15716.15716.4	0.564	0.338	0.247	K.LGVLATPAVAYLVETEGASAGVMISAS[167.00]HNPALDNGIK.F	3715.85	K.LGVLATPAVAYLVETEGASAGVMISASHNPALDNGIK.F	K.LGVLATPAVAYLVETEGASAGVMISASHNPALDNGIK.F	119	134	242
2	gi|116077014	MacP	0.9756	170612_V2_PM2_CHi_dphpP_BR2_CID_SCXfrei_1a.05103.05103.2	0.66	0.391	0	K.DHGFSQET[181.01]LK.L	1240.51	K.DHGFSQETLK.L	K.DHGFSQETLK.L	12	12	16
2	gi|116077257	Hpt	0.9999	170612_V2_PM2_CHi_dphpP_BR2_CID_SCXfrei_1b.07952.07952.3	0.579	0.203	0.335	R.HVLFVEDIIDTGQT[181.01]LK.N	1906.94	R.HVLFVEDIIDTGQTLK.N	R.HVLFVEDIIDTGQTLK.N	6	6	6
2	gi|116077289	PtsH	1	170612_V2_PM2_CHi_dphpP_BR2_CID_SCXfrei_1b.01173.01173.3	0.434	0.29	0.343	K.SIM[147.04]GVM[147.04]S[167.00]LGVGQGADVTISAEGADADDAIAAISETM[147.04]EK.E	3837.69	K.SIM[147.04]GVM[147.04]SLGVGQGADVTISAEGADADDAIAAISETM[147.04]EK.E	K.SIMGVMSLGVGQGADVTISAEGADADDAIAAISETMEK.E	212	212	706
2	gi|116077289	PtsH	1	170612_V2_PM2_CHi_dphpP_BR2_CID_SCXfrei_2c.12863.12863.3	0.362	0.256	0.338	K.S[167.00]IMGVM[147.04]SLGVGQGADVTISAEGADADDAIAAISETMEK.E	3805.7	K.SIMGVM[147.04]SLGVGQGADVTISAEGADADDAIAAISETMEK.E	K.SIMGVMSLGVGQGADVTISAEGADADDAIAAISETMEK.E	128	128	706
2	gi|116077339	ThrC	0.9901	170612_V2_PM2_CHi_dphpP_BR2_CID_SCXfrei_2de.13185.13185.3	0.745	0.046	0.331	K.QIGLPVGKLIC[160.03]AS[167.00]NDNNVLT[181.01]DFFKT[181.01]R.V	3159.43	K.QIGLPVGKLIC[160.03]ASNDNNVLT[181.01]DFFKT[181.01]R.V	K.QIGLPVGKLICASNDNNVLTDFFKTR.V	2	2	2
2	gi|116077368	SPD_1524	0.9639	170612_V2_PM2_CHi_dphpP_BR2_CID_SCXfrei_1c.11130.11130.3	0.781	0.156	-0.003	K.LQIVSHTLEPNQQLPT[181.01]VR.E	2152.1	K.LQIVSHTLEPNQQLPTVR.E	K.LQIVSHTLEPNQQLPTVR.E	3	3	3
2	gi|116077389	SPD_2058	0.9719	170612_V2_PM2_CHi_dphpP_BR2_CID_SCXfrei_2de.12423.12423.2	0.538	0.151	-0.001	R.DILAM[147.04]ESFSTYIGNQFT[181.01]R.T	2187.95	R.DILAM[147.04]ESFSTYIGNQFTR.T	R.DILAMESFSTYIGNQFTR.T	1	1	1
2	gi|116077400	SPD_0361	0.997	170612_V2_PM2_CHi_dphpP_BR2_CID_SCXfrei_1e.06511.06511.3	0.661	0.161	0.331	R.LLTESGFVTNEALQECT[181.01]K.V	2061.93	R.LLTESGFVTNEALQECTK.V	R.LLTESGFVTNEALQECTK.V	10	10	10
2	gi|116077418	SPD_1064	0.9881	170612_V2_PM2_CHi_dphpP_BR2_CID_SCXfrei_2c.05943.05943.2	0.795	0.106	-0.001	K.LVFAVDVGT[181.01]NQLAWK.L	1739.86	K.LVFAVDVGTNQLAWK.L	K.LVFAVDVGTNQLAWK.L	33	33	33
2	gi|116077446	Pyk	0.9998	170612_V2_PM2_CHi_dphpP_BR2_CID_SCXfrei_1a.08312.08312.2	0.583	0.323	-0.004	R.AICEET[181.01]GNGHVQLFAK.L	1795.8	R.AICEETGNGHVQLFAK.L	R.AICEETGNGHVQLFAK.L	3	3	3
2	gi|116077446	Pyk	0.9682	170612_V2_PM2_CHi_dphpP_BR2_CID_SCXfrei_1a_Test.12263.12263.3	0.442	0.093	0.017	R.FNFS[167.00]HGDHQEQGER.M	1766.68	R.FNFSHGDHQEQGER.M	R.FNFSHGDHQEQGER.M	2	2	2
2	gi|116077548	PrtA	0.9884	170612_V2_PM2_CHi_dphpP_BR2_CID_SCXfrei_2de.06054.06054.2	0.801	0.092	0.491	K.GY[243.03]QFDGWEISGFEGK.K	1798.72	K.GYQFDGWEISGFEGK.K	K.GYQFDGWEISGFEGK.K	2	2	2
2	gi|116077560	SPD_1849	0.9961	170612_V2_PM2_CHi_dphpP_BR2_CID_SCXfrei_1a_Test.10675.10675.3	0.66	0.25	0	K.TVSEET[181.01]VDLGHVVDAIK.K	1890.9	K.TVSEETVDLGHVVDAIK.K	K.TVSEETVDLGHVVDAIK.K	8	8	8
2	gi|116077560	SPD_1849	0.9534	170612_V2_PM2_CHi_dphpP_BR2_CID_SCXfrei_1a_Test.15057.15057.3	0.412	0.251	0.332	R.HAST[181.01]ILEETGHIEILNELQIEEAMR.E	2955.4	R.HASTILEETGHIEILNELQIEEAMR.E	R.HASTILEETGHIEILNELQIEEAMR.E	25	25	25
2	gi|116077613	PbpX	0.969	170612_V2_PM2_CHi_dphpP_BR2_CID_SCXfrei_1a_Test.07492.07492.2	0.634	0.206	-0.53	K.AEEVPDMY[243.03]GWT[181.01]K.E	1584.56	K.AEEVPDMY[243.03]GWTK.E	K.AEEVPDMYGWTK.E	2	2	2
2	gi|116077613	PbpX	0.9952	170612_V2_PM2_CHi_dphpP_BR2_CID_SCXfrei_2de.04416.04416.3	0.678	0.016	0.664	R.LGNIVPGT[181.01]EQVS[167.00]QR.T	1656.73	R.LGNIVPGT[181.01]EQVSQR.T	R.LGNIVPGTEQVSQR.T	2	2	2
2	gi|116077709	SPD_0091	0.9638	170612_V2_PM2_CHi_dphpP_BR2_CID_SCXfrei_1a.13554.13554.3	0.639	0.37	0.656	K.EIVHLGLEDNDFDNDINPLETT[181.01]GAYLSPK.E	3308.51	K.EIVHLGLEDNDFDNDINPLETTGAYLSPK.E	K.EIVHLGLEDNDFDNDINPLETTGAYLSPK.E	4	4	4
2	gi|116077785	AtpA	0.9608	170612_V2_PM2_CHi_dphpP_BR2_CID_SCXfrei_2b.03316.03316.2	0.883	0.027	0.53	R.ELEAFT[181.01]K.F	916.394	R.ELEAFTK.F	R.ELEAFTK.F	8	8	8
2	gi|116077792	RlmL	0.969	170612_V2_PM2_CHi_dphpP_BR2_CID_SCXfrei_1a_Test.06122.06122.4	0.71	0.22	0	R.RSFAFEEWNWIS[167.00]DR.L	1921.81	R.RSFAFEEWNWISDR.L	R.RSFAFEEWNWISDR.L	2	2	2
3	gi|116075916	Ugd	0.9713	170613_V2_PM2_CHi_dphpP_BR3_CID_SCXfrei_1a_Test.14039.14039.4	0.545	0.127	-0.266	R.IGNFY[243.03]NNPS[167.00]FGFGGY[243.03]CLPK.D	2333.87	R.IGNFY[243.03]NNPSFGFGGY[243.03]CLPK.D	R.IGNFYNNPSFGFGGYCLPK.D	4	4	4
3	gi|116076180	Pgm	1	170613_V2_PM2_CHi_dphpP_BR3_CID_SCXfrei_1a_Test.08095.08095.3	0.623	0.338	0.033	R.HLNC[160.03]FAGIMVT[181.01]ASHNPAPFNGYK.V	2625.17	R.HLNC[160.03]FAGIMVTASHNPAPFNGYK.V	R.HLNCFAGIMVTASHNPAPFNGYK.V	10	32	156
3	gi|116076180	Pgm	0.9544	170613_V2_PM2_CHi_dphpP_BR3_CID_SCXfrei_1e.08657.08657.3	0.609	0.217	0.329	R.HLNC[160.03]FAGIMVTAS[167.00]HNPAPFNGYK.V	2625.17	R.HLNC[160.03]FAGIMVTASHNPAPFNGYK.V	R.HLNCFAGIMVTASHNPAPFNGYK.V	22	32	156
3	gi|116076234	MltG	0.9999	170613_V2_PM2_CHi_dphpP_BR3_CID_SCXfrei_1a.06306.06306.3	0.648	0.342	0.001	K.KAEQAGPETPTPAT[181.01]ETVDIIR.D	2303.1	K.KAEQAGPETPTPATETVDIIR.D	K.KAEQAGPETPTPATETVDIIR.D	5	5	5
3	gi|116076277	ComB	0.9923	170613_V2_PM2_CHi_dphpP_BR3_CID_SCXfrei_1d.07956.07956.4	0.752	0.079	-0.25	R.ASTSQQNETIASQNAAASQTQAEIGNLIS[167.00]QT[181.01]EAK.L	3649.61	R.ASTSQQNETIASQNAAASQTQAEIGNLISQT[181.01]EAK.L	R.ASTSQQNETIASQNAAASQTQAEIGNLISQTEAK.L	21	21	21
3	gi|116076375	GpsB	1	170613_V2_PM2_CHi_dphpP_BR3_CID_SCXfrei_1a_Test.08507.08507.2	0.866	0.359	0	K.QILDNS[167.00]DF.-	1030.4	K.QILDNSDF.-	K.QILDNSDF.-	3	3	3
3	gi|116076375	GpsB	0.9598	170613_V2_PM2_CHi_dphpP_BR3_CID_SCXfrei_1a.09825.09825.3	0.609	0.045	0.326	R.KPKPSPVQAEPLEAAIT[181.01]SSM[147.04]TNFDILK.R	3007.5	R.KPKPSPVQAEPLEAAITSSM[147.04]TNFDILK.R	R.KPKPSPVQAEPLEAAITSSMTNFDILK.R	1	1	2
3	gi|116076375	GpsB	0.9671	170613_V2_PM2_CHi_dphpP_BR3_CID_SCXfrei_1a_Test.10852.10852.3	0.773	0.479	0.002	R.KPKPSPVQAEPLEAAIT[181.01]SSMTNFDILK.R	2991.5	R.KPKPSPVQAEPLEAAITSSMTNFDILK.R	R.KPKPSPVQAEPLEAAITSSMTNFDILK.R	1	1	2
3	gi|116076509	DivIVA	1	170613_V2_PM2_CHi_dphpP_BR3_CID_SCXfrei_1a.00762.00762.3	0.693	0.277	0	K.EVVSEVLGEPIPAPIEEEPIDM[147.04]T[181.01]R.Q	2744.29	K.EVVSEVLGEPIPAPIEEEPIDM[147.04]TR.Q	K.EVVSEVLGEPIPAPIEEEPIDMTR.Q	10	10	20
3	gi|116076509	DivIVA	1	170613_V2_PM2_CHi_dphpP_BR3_CID_SCXfrei_1a_Test.00745.00745.3	0.588	0.321	0.001	K.EVVSEVLGEPIPAPIEEEPIDMT[181.01]R.Q	2728.29	K.EVVSEVLGEPIPAPIEEEPIDMTR.Q	K.EVVSEVLGEPIPAPIEEEPIDMTR.Q	4	4	20
3	gi|116076686	Def	1	170613_V2_PM2_CHi_dphpP_BR3_CID_SCXfrei_2de.06156.06156.2	0.624	0.442	0.004	K.IVSHSVQDAALGEGEGCLS[167.00]VDR.N	2321.04	K.IVSHSVQDAALGEGEGCLSVDR.N	K.IVSHSVQDAALGEGEGCLSVDR.N	8	8	18
3	gi|116076770	GlmS	0.973	170613_V2_PM2_CHi_dphpP_BR3_CID_SCXfrei_1a_Test.05983.05983.3	0.654	0.042	0	R.WATHGKPT[181.01]EDNAHPHR.S	1932.84	R.WATHGKPTEDNAHPHR.S	R.WATHGKPTEDNAHPHR.S	1	1	1
3	gi|116076802	RsuA-2	0.9912	170613_V2_PM2_CHi_dphpP_BR3_CID_SCXfrei_1e.00683.00683.2	0.7	0.142	0.495	K.ELPTVM[147.04]DLLPSDIQS[167.00]DK.L	1995.91	K.ELPTVM[147.04]DLLPSDIQSDK.L	K.ELPTVMDLLPSDIQSDK.L	1	1	1
3	gi|116076888	SPD_1308	0.9857	170613_V2_PM2_CHi_dphpP_BR3_CID_SCXfrei_2b.11966.11966.3	0.702	0.288	-0.359	K.S[167.00]VAQIALAWSLAEGFLPLPK.S	2190.15	K.SVAQIALAWSLAEGFLPLPK.S	K.SVAQIALAWSLAEGFLPLPK.S	5	5	5
3	gi|116076899	MapZ	0.985	170613_V2_PM2_CHi_dphpP_BR3_CID_SCXfrei_1a_Test.00864.00864.3	0.744	0.456	0.329	K.EEFVET[181.01]QSLDDLIQEMR.E	2160.93	K.EEFVETQSLDDLIQEMR.E	K.EEFVETQSLDDLIQEMR.E	10	10	10
3	gi|116076899	MapZ	0.9863	170613_V2_PM2_CHi_dphpP_BR3_CID_SCXfrei_1a_Test.00764.00764.2	0.757	0.519	0.495	K.KEEFVET[181.01]QSLDDLIQEMR.E	2289.02	K.KEEFVETQSLDDLIQEMR.E	K.KEEFVETQSLDDLIQEMR.E	12	12	12
3	gi|116076908	SPD_0827	0.9849	170613_V2_PM2_CHi_dphpP_BR3_CID_SCXfrei_1a_Test.06687.06687.3	0.623	0.184	0.335	R.EQDEEC[160.03]MFC[160.03]DELLY[243.03]RE.-	2244.81	R.EQDEEC[160.03]MFC[160.03]DELLYRE.-	R.EQDEECMFCDELLYRE.-	11	11	11
3	gi|116076950	MreC	0.9841	170613_V2_PM2_CHi_dphpP_BR3_CID_SCXfrei_2b.10188.10188.2	0.689	0.01	0.013	K.GAS[167.00]ENM[147.04]LAIANGGLIGS[167.00]VS[167.00]K.V	2143.87	K.GASENM[147.04]LAIANGGLIGSVSK.V	K.GASENMLAIANGGLIGSVSK.V	2	2	2
3	gi|116076955	RsmF	0.9577	170613_V2_PM2_CHi_dphpP_BR3_CID_SCXfrei_1a.00908.00908.3	0.687	0.295	0.006	R.FEPSFALGLALKPS[167.00]QVEQS[167.00]VEIGQEAFVK.Y	3307.58	R.FEPSFALGLALKPSQVEQSVEIGQEAFVK.Y	R.FEPSFALGLALKPSQVEQSVEIGQEAFVK.Y	8	8	8
3	gi|116076972	MutL	0.9942	170613_V2_PM2_CHi_dphpP_BR3_CID_SCXfrei_1a.11764.11764.3	0.69	0.359	0	R.GEALPSIASVSVLTLLTAVDGAS[167.00]HGTK.L	2673.36	R.GEALPSIASVSVLTLLTAVDGASHGTK.L	R.GEALPSIASVSVLTLLTAVDGASHGTK.L	2	2	2
3	gi|116076998	GlmM	0.9639	170613_V2_PM2_CHi_dphpP_BR3_CID_SCXfrei_1a_Test.00778.00778.3	0.636	0.216	0.329	K.LGVLATPAVAYLVETEGASAGVM[147.04]ISAS[167.00]HNPALDNGIK.F	3731.85	K.LGVLATPAVAYLVETEGASAGVM[147.04]ISASHNPALDNGIK.F	K.LGVLATPAVAYLVETEGASAGVMISASHNPALDNGIK.F	47	51	219
3	gi|116076998	GlmM	0.9619	170613_V2_PM2_CHi_dphpP_BR3_CID_SCXfrei_1a_Test.13378.13378.4	0.566	0.301	0.476	K.LGVLATPAVAYLVETEGASAGVM[147.04]IS[167.00]ASHNPALDNGIK.F	3731.85	K.LGVLATPAVAYLVETEGASAGVM[147.04]ISASHNPALDNGIK.F	K.LGVLATPAVAYLVETEGASAGVMISASHNPALDNGIK.F	1	51	219
3	gi|116076998	GlmM	0.9569	170613_V2_PM2_CHi_dphpP_BR3_CID_SCXfrei_1a_Test.10691.10691.4	0.545	0.208	0.25	K.LGVLATPAVAYLVETEGAS[167.00]AGVM[147.04]ISASHNPALDNGIK.F	3731.85	K.LGVLATPAVAYLVETEGASAGVM[147.04]ISASHNPALDNGIK.F	K.LGVLATPAVAYLVETEGASAGVMISASHNPALDNGIK.F	3	51	219
3	gi|116076998	GlmM	0.9894	170613_V2_PM2_CHi_dphpP_BR3_CID_SCXfrei_1c.13542.13542.3	0.587	0.372	0.665	K.LGVLATPAVAYLVETEGASAGVMIS[167.00]ASHNPALDNGIK.F	3715.85	K.LGVLATPAVAYLVETEGASAGVMISASHNPALDNGIK.F	K.LGVLATPAVAYLVETEGASAGVMISASHNPALDNGIK.F	15	124	219
3	gi|116076998	GlmM	0.9603	170613_V2_PM2_CHi_dphpP_BR3_CID_SCXfrei_1a_Test.13396.13396.4	0.508	0.225	0.747	K.LGVLATPAVAYLVETEGASAGVMISAS[167.00]HNPALDNGIK.F	3715.85	K.LGVLATPAVAYLVETEGASAGVMISASHNPALDNGIK.F	K.LGVLATPAVAYLVETEGASAGVMISASHNPALDNGIK.F	109	124	219
3	gi|116077014	MacP	0.9756	170613_V2_PM2_CHi_dphpP_BR3_CID_SCXfrei_1a.04353.04353.2	0.618	0.317	0.492	K.DHGFSQET[181.01]LK.L	1240.51	K.DHGFSQETLK.L	K.DHGFSQETLK.L	5	5	7
3	gi|116077257	Hpt	0.9973	170613_V2_PM2_CHi_dphpP_BR3_CID_SCXfrei_1a_Test.06889.06889.3	0.485	0.157	0.007	R.HVLFVEDIIDTGQT[181.01]LK.N	1906.94	R.HVLFVEDIIDTGQTLK.N	R.HVLFVEDIIDTGQTLK.N	6	6	6
3	gi|116077289	PtsH	1	170613_V2_PM2_CHi_dphpP_BR3_CID_SCXfrei_1b.08713.08713.3	0.409	0.274	0.335	K.SIM[147.04]GVM[147.04]S[167.00]LGVGQGADVTISAEGADADDAIAAISETM[147.04]EK.E	3837.69	K.SIM[147.04]GVM[147.04]SLGVGQGADVTISAEGADADDAIAAISETM[147.04]EK.E	K.SIMGVMSLGVGQGADVTISAEGADADDAIAAISETMEK.E	148	148	580
3	gi|116077289	PtsH	1	170613_V2_PM2_CHi_dphpP_BR3_CID_SCXfrei_1a_Test.11191.11191.3	0.454	0.303	0.001	K.S[167.00]IMGVM[147.04]SLGVGQGADVTISAEGADADDAIAAISETMEK.E	3805.7	K.SIMGVM[147.04]SLGVGQGADVTISAEGADADDAIAAISETMEK.E	K.SIMGVMSLGVGQGADVTISAEGADADDAIAAISETMEK.E	117	117	580
3	gi|116077368	SPD_1524	0.9637	170613_V2_PM2_CHi_dphpP_BR3_CID_SCXfrei_1d.09459.09459.3	0.73	0.069	-0.003	K.LQIVSHTLEPNQQLPT[181.01]VR.E	2152.1	K.LQIVSHTLEPNQQLPTVR.E	K.LQIVSHTLEPNQQLPTVR.E	5	5	5
3	gi|116077400	SPD_0361	0.9969	170613_V2_PM2_CHi_dphpP_BR3_CID_SCXfrei_1e.06638.06638.3	0.745	0.092	0.33	R.LLTESGFVTNEALQECT[181.01]K.V	2061.93	R.LLTESGFVTNEALQECTK.V	R.LLTESGFVTNEALQECTK.V	5	5	5
3	gi|116077418	SPD_1064	0.9881	170613_V2_PM2_CHi_dphpP_BR3_CID_SCXfrei_2b.06236.06236.2	0.817	0.086	0.001	K.LVFAVDVGT[181.01]NQLAWK.L	1739.86	K.LVFAVDVGTNQLAWK.L	K.LVFAVDVGTNQLAWK.L	16	16	16
3	gi|116077446	Pyk	0.9998	170613_V2_PM2_CHi_dphpP_BR3_CID_SCXfrei_1a.06949.06949.2	0.556	0.295	-0.005	R.AICEET[181.01]GNGHVQLFAK.L	1795.8	R.AICEETGNGHVQLFAK.L	R.AICEETGNGHVQLFAK.L	1	1	1
3	gi|116077446	Pyk	0.996	170613_V2_PM2_CHi_dphpP_BR3_CID_SCXfrei_1a_Test.10278.10278.3	0.518	0.126	0.017	R.FNFS[167.00]HGDHQEQGER.M	1766.68	R.FNFSHGDHQEQGER.M	R.FNFSHGDHQEQGER.M	7	7	7
3	gi|116077560	SPD_1849	0.9961	170613_V2_PM2_CHi_dphpP_BR3_CID_SCXfrei_1a.09018.09018.3	0.704	0.343	0	K.TVSEET[181.01]VDLGHVVDAIK.K	1890.9	K.TVSEETVDLGHVVDAIK.K	K.TVSEETVDLGHVVDAIK.K	2	2	2
3	gi|116077560	SPD_1849	0.9534	170613_V2_PM2_CHi_dphpP_BR3_CID_SCXfrei_1a_Test.12648.12648.3	0.493	0.267	0.333	R.HAST[181.01]ILEETGHIEILNELQIEEAMR.E	2955.4	R.HASTILEETGHIEILNELQIEEAMR.E	R.HASTILEETGHIEILNELQIEEAMR.E	3	3	3
3	gi|116077709	SPD_0091	0.9638	170613_V2_PM2_CHi_dphpP_BR3_CID_SCXfrei_1a.11390.11390.3	0.511	0.306	0.328	K.EIVHLGLEDNDFDNDINPLETT[181.01]GAYLSPK.E	3308.51	K.EIVHLGLEDNDFDNDINPLETTGAYLSPK.E	K.EIVHLGLEDNDFDNDINPLETTGAYLSPK.E	5	5	5

## Sheet: S3_STY_identifications_dstkP
Bio replicate	Identifier	Protein name	Probability	Spectrum	Dot	delta_dot	mz_diff	Peptide with modification	Calc_neutral_pep_mass	STY_unmodified_peptide	raw_peptide_sequence	PSMs_peptide	PSMs_STY_unmodified_peptide	PSMs_raw_peptide
1	DECOY_0_gi|116076115_UNMAPPED	-	0.9872	170619_V2_PM2_CHi_dstkP_BR1_CID_SCXfrei_1a.04645.04645.3	0.452	0.171	1.33	R.IILQMLLWNPT[181.01]LLLWLIK.A	2300.31	R.IILQMLLWNPTLLLWLIK.A	R.IILQMLLWNPTLLLWLIK.A	1	1	1
1	DECOY_0_gi|116076369_UNMAPPED	-	0.9665	170619_V2_PM2_CHi_dstkP_BR1_CID_SCXfrei_2b.03077.03077.2	0.57	0.127	-0.002	R.YST[181.01]GDDEAK.F	1064.37	R.YSTGDDEAK.F	R.YSTGDDEAK.F	2	2	2
1	gi|116076007	UvrC	0.9631	170619_V2_PM2_CHi_dstkP_BR1_CID_SCXfrei_1d.08099.08099.3	0.549	0.001	0.342	K.EAS[167.00]VDEIVEVGVPR.V	1577.73	K.EASVDEIVEVGVPR.V	K.EASVDEIVEVGVPR.V	1	1	1
1	gi|116076015	SPD_2036	0.9566	170619_V2_PM2_CHi_dstkP_BR1_CID_SCXfrei_1a.03504.03504.3	0.751	0.018	0.755	R.VY[243.03]S[167.00]EEEAR.D	1141.37	R.VY[243.03]SEEEAR.D	R.VYSEEEAR.D	1	1	1
1	gi|116076112	SPD_1987	0.951	170619_V2_PM2_CHi_dstkP_BR1_CID_SCXfrei_1a_Test.10306.10306.3	0.658	0.221	0	R.NAGIPLS[167.00]LAEVEVYT[181.01]Y[243.03]K.-	2105.88	R.NAGIPLSLAEVEVYT[181.01]Y[243.03]K.-	R.NAGIPLSLAEVEVYTYK.-	23	23	23
1	gi|116076164	GspA_5	0.9615	170619_V2_PM2_CHi_dstkP_BR1_CID_SCXfrei_1a_Test.06186.06186.3	0.711	0.174	0.366	K.AIVLGADNAY[243.03]MDK.V	1459.64	K.AIVLGADNAYMDK.V	K.AIVLGADNAYMDK.V	3	3	3
1	gi|116076180	Pgm	1	170619_V2_PM2_CHi_dstkP_BR1_CID_SCXfrei_1a_Test.08839.08839.3	0.646	0.37	1	R.HLNC[160.03]FAGIMVT[181.01]ASHNPAPFNGYK.V	2625.17	R.HLNC[160.03]FAGIMVTASHNPAPFNGYK.V	R.HLNCFAGIMVTASHNPAPFNGYK.V	7	20	107
1	gi|116076180	Pgm	0.9544	170619_V2_PM2_CHi_dstkP_BR1_CID_SCXfrei_1a.08606.08606.3	0.692	0.413	1	R.HLNC[160.03]FAGIMVTAS[167.00]HNPAPFNGYK.V	2625.17	R.HLNC[160.03]FAGIMVTASHNPAPFNGYK.V	R.HLNCFAGIMVTASHNPAPFNGYK.V	13	20	107
1	gi|116076277	ComB	0.9923	170619_V2_PM2_CHi_dstkP_BR1_CID_SCXfrei_1e.08305.08305.4	0.537	0.179	-0.246	R.ASTSQQNETIASQNAAASQTQAEIGNLIS[167.00]QT[181.01]EAK.L	3649.61	R.ASTSQQNETIASQNAAASQTQAEIGNLISQT[181.01]EAK.L	R.ASTSQQNETIASQNAAASQTQAEIGNLISQTEAK.L	24	24	24
1	gi|116076375	GpsB	1	170619_V2_PM2_CHi_dstkP_BR1_CID_SCXfrei_1a.09104.09104.2	0.896	0.355	0	K.QILDNS[167.00]DF.-	1030.4	K.QILDNSDF.-	K.QILDNSDF.-	1	1	1
1	gi|116076466	LacA	0.9703	170619_V2_PM2_CHi_dstkP_BR1_CID_SCXfrei_1b.09340.09340.4	0.535	0.002	0.244	K.EVVKDFLEKENFHLVDVT[181.01]AEGQDFVDVTLAVAAEVNK.E	4197.06	K.EVVKDFLEKENFHLVDVTAEGQDFVDVTLAVAAEVNK.E	K.EVVKDFLEKENFHLVDVTAEGQDFVDVTLAVAAEVNK.E	1	1	1
1	gi|116076686	Def	1	170619_V2_PM2_CHi_dstkP_BR1_CID_SCXfrei_2de.07057.07057.2	0.488	0.302	1.502	K.IVSHSVQDAALGEGEGCLS[167.00]VDR.N	2321.04	K.IVSHSVQDAALGEGEGCLSVDR.N	K.IVSHSVQDAALGEGEGCLSVDR.N	13	13	23
1	gi|116076747	RplM	0.9772	170619_V2_PM2_CHi_dstkP_BR1_CID_SCXfrei_1d.04840.04840.2	0.607	0.066	0.022	K.GM[147.04]LPHNT[181.01]LGR.A	1190.53	K.GM[147.04]LPHNTLGR.A	K.GMLPHNTLGR.A	1	1	1
1	gi|116076802	RsuA-2	0.9908	170619_V2_PM2_CHi_dstkP_BR1_CID_SCXfrei_1b.07772.07772.2	0.756	0.039	0	K.ELPTVM[147.04]DLLPSDIQS[167.00]DK.L	1995.91	K.ELPTVM[147.04]DLLPSDIQSDK.L	K.ELPTVMDLLPSDIQSDK.L	1	1	1
1	gi|116076888	SPD_1308	0.9848	170619_V2_PM2_CHi_dstkP_BR1_CID_SCXfrei_1c.12100.12100.3	0.518	0.155	0.001	K.S[167.00]VAQIALAWSLAEGFLPLPK.S	2190.15	K.SVAQIALAWSLAEGFLPLPK.S	K.SVAQIALAWSLAEGFLPLPK.S	4	4	4
1	gi|116076908	SPD_0827	0.9845	170619_V2_PM2_CHi_dstkP_BR1_CID_SCXfrei_1a.07212.07212.3	0.597	0.132	0.335	R.EQDEEC[160.03]MFC[160.03]DELLY[243.03]RE.-	2244.81	R.EQDEEC[160.03]MFC[160.03]DELLYRE.-	R.EQDEECMFCDELLYRE.-	1	1	1
1	gi|116076950	MreC	0.9884	170619_V2_PM2_CHi_dstkP_BR1_CID_SCXfrei_1e.10039.10039.2	0.726	0.042	-0.986	K.GAS[167.00]ENM[147.04]LAIANGGLIGS[167.00]VS[167.00]K.V	2143.87	K.GASENM[147.04]LAIANGGLIGSVSK.V	K.GASENMLAIANGGLIGSVSK.V	1	1	1
1	gi|116076955	RsmF	0.9577	170619_V2_PM2_CHi_dstkP_BR1_CID_SCXfrei_1a.12036.12036.3	0.727	0.3	0.327	R.FEPSFALGLALKPS[167.00]QVEQS[167.00]VEIGQEAFVK.Y	3307.58	R.FEPSFALGLALKPSQVEQSVEIGQEAFVK.Y	R.FEPSFALGLALKPSQVEQSVEIGQEAFVK.Y	13	13	13
1	gi|116076972	MutL	0.9942	170619_V2_PM2_CHi_dstkP_BR1_CID_SCXfrei_1a_Test.11933.11933.3	0.62	0.23	0.335	R.GEALPSIASVSVLTLLTAVDGAS[167.00]HGTK.L	2673.36	R.GEALPSIASVSVLTLLTAVDGASHGTK.L	R.GEALPSIASVSVLTLLTAVDGASHGTK.L	2	2	2
1	gi|116076998	GlmM	0.9639	170619_V2_PM2_CHi_dstkP_BR1_CID_SCXfrei_1a.01232.01232.3	0.678	0.239	0.333	K.LGVLATPAVAYLVETEGASAGVM[147.04]ISAS[167.00]HNPALDNGIK.F	3731.85	K.LGVLATPAVAYLVETEGASAGVM[147.04]ISASHNPALDNGIK.F	K.LGVLATPAVAYLVETEGASAGVMISASHNPALDNGIK.F	82	93	408
1	gi|116076998	GlmM	0.9619	170619_V2_PM2_CHi_dstkP_BR1_CID_SCXfrei_1a.11398.11398.4	0.586	0.253	0.252	K.LGVLATPAVAYLVETEGASAGVM[147.04]IS[167.00]ASHNPALDNGIK.F	3731.85	K.LGVLATPAVAYLVETEGASAGVM[147.04]ISASHNPALDNGIK.F	K.LGVLATPAVAYLVETEGASAGVMISASHNPALDNGIK.F	3	93	408
1	gi|116076998	GlmM	0.9569	170619_V2_PM2_CHi_dstkP_BR1_CID_SCXfrei_2de.09996.09996.4	0.551	0.223	1.004	K.LGVLATPAVAYLVETEGAS[167.00]AGVM[147.04]ISASHNPALDNGIK.F	3731.85	K.LGVLATPAVAYLVETEGASAGVM[147.04]ISASHNPALDNGIK.F	K.LGVLATPAVAYLVETEGASAGVMISASHNPALDNGIK.F	8	93	408
1	gi|116076998	GlmM	0.9894	170619_V2_PM2_CHi_dstkP_BR1_CID_SCXfrei_2de.01011.01011.3	0.507	0.32	0.998	K.LGVLATPAVAYLVETEGASAGVMIS[167.00]ASHNPALDNGIK.F	3715.85	K.LGVLATPAVAYLVETEGASAGVMISASHNPALDNGIK.F	K.LGVLATPAVAYLVETEGASAGVMISASHNPALDNGIK.F	28	228	408
1	gi|116076998	GlmM	0.9603	170619_V2_PM2_CHi_dstkP_BR1_CID_SCXfrei_2de.09589.09589.4	0.462	0.223	0.001	K.LGVLATPAVAYLVETEGASAGVMISAS[167.00]HNPALDNGIK.F	3715.85	K.LGVLATPAVAYLVETEGASAGVMISASHNPALDNGIK.F	K.LGVLATPAVAYLVETEGASAGVMISASHNPALDNGIK.F	200	228	408
1	gi|116077087	SPD_1717	0.99	170619_V2_PM2_CHi_dstkP_BR1_CID_SCXfrei_1d.11903.11903.4	1	0.63	-0.001	K.KKAFGIVLLVLAAWILLQGNFGIPS[167.00]LDGK.L	3160.78	K.KKAFGIVLLVLAAWILLQGNFGIPSLDGK.L	K.KKAFGIVLLVLAAWILLQGNFGIPSLDGK.L	1	1	1
1	gi|116077093	Amy	0.9956	170619_V2_PM2_CHi_dstkP_BR1_CID_SCXfrei_2c.07794.07794.3	0.481	0.258	0.004	K.GWANEELVDNENGNY[243.03]DY[243.03]LM[147.04]Y[243.03]ADLDFK.H	3353.22	K.GWANEELVDNENGNYDYLM[147.04]YADLDFK.H	K.GWANEELVDNENGNYDYLMYADLDFK.H	2	2	2
1	gi|116077289	PtsH	1	170619_V2_PM2_CHi_dstkP_BR1_CID_SCXfrei_1a.11057.11057.3	0.414	0.266	0	K.SIM[147.04]GVM[147.04]S[167.00]LGVGQGADVTISAEGADADDAIAAISETM[147.04]EK.E	3837.69	K.SIM[147.04]GVM[147.04]SLGVGQGADVTISAEGADADDAIAAISETM[147.04]EK.E	K.SIMGVMSLGVGQGADVTISAEGADADDAIAAISETMEK.E	84	84	989
1	gi|116077289	PtsH	1	170619_V2_PM2_CHi_dstkP_BR1_CID_SCXfrei_2b.12632.12632.3	0.424	0.227	0	K.S[167.00]IMGVM[147.04]SLGVGQGADVTISAEGADADDAIAAISETMEK.E	3805.7	K.SIMGVM[147.04]SLGVGQGADVTISAEGADADDAIAAISETMEK.E	K.SIMGVMSLGVGQGADVTISAEGADADDAIAAISETMEK.E	161	161	989
1	gi|116077368	SPD_1524	0.9637	170619_V2_PM2_CHi_dstkP_BR1_CID_SCXfrei_2c.11694.11694.3	0.762	0.051	-0.004	K.LQIVSHTLEPNQQLPT[181.01]VR.E	2152.1	K.LQIVSHTLEPNQQLPTVR.E	K.LQIVSHTLEPNQQLPTVR.E	4	4	4
1	gi|116077400	SPD_0361	0.997	170619_V2_PM2_CHi_dstkP_BR1_CID_SCXfrei_2c.07694.07694.3	0.768	0.012	0.33	R.LLTESGFVTNEALQECT[181.01]K.V	2061.93	R.LLTESGFVTNEALQECTK.V	R.LLTESGFVTNEALQECTK.V	24	24	24
1	gi|116077418	SPD_1064	0.9879	170619_V2_PM2_CHi_dstkP_BR1_CID_SCXfrei_1c.06002.06002.2	0.743	0.119	0	K.LVFAVDVGT[181.01]NQLAWK.L	1739.86	K.LVFAVDVGTNQLAWK.L	K.LVFAVDVGTNQLAWK.L	10	10	10
1	gi|116077446	Pyk	0.9968	170619_V2_PM2_CHi_dstkP_BR1_CID_SCXfrei_2c.11885.11885.3	0.542	0.105	0.017	R.FNFS[167.00]HGDHQEQGER.M	1766.68	R.FNFSHGDHQEQGER.M	R.FNFSHGDHQEQGER.M	3	3	3
1	gi|116077613	PbpX	0.9755	170619_V2_PM2_CHi_dstkP_BR1_CID_SCXfrei_1a.05639.05639.2	0.576	0.27	0.283	K.AEEVPDMY[243.03]GWT[181.01]K.E	1584.56	K.AEEVPDMY[243.03]GWTK.E	K.AEEVPDMYGWTK.E	18	18	18
2	gi|116076115	PotH	0.9837	170621_V2_PM2_CHi_dstkP_BR2_CID_SCXfrei_1a.06042.06042.3	0.524	0.099	-0.654	R.QLWLMLIILPT[181.01]WINLLLK.A	2300.31	R.QLWLMLIILPTWINLLLK.A	R.QLWLMLIILPTWINLLLK.A	2	2	2
2	gi|116076180	Pgm	1	170621_V2_PM2_CHi_dstkP_BR2_CID_SCXfrei_1a_Test.08856.08856.3	0.692	0.367	0.998	R.HLNC[160.03]FAGIMVT[181.01]ASHNPAPFNGYK.V	2625.17	R.HLNC[160.03]FAGIMVTASHNPAPFNGYK.V	R.HLNCFAGIMVTASHNPAPFNGYK.V	6	12	65
2	gi|116076180	Pgm	0.9544	170621_V2_PM2_CHi_dstkP_BR2_CID_SCXfrei_1a.09173.09173.3	0.758	0.424	0.002	R.HLNC[160.03]FAGIMVTAS[167.00]HNPAPFNGYK.V	2625.17	R.HLNC[160.03]FAGIMVTASHNPAPFNGYK.V	R.HLNCFAGIMVTASHNPAPFNGYK.V	6	12	65
2	gi|116076277	ComB	0.9643	170621_V2_PM2_CHi_dstkP_BR2_CID_SCXfrei_1b.07075.07075.4	0.562	0.092	0.001	R.ASTSQQNETIASQNAAASQTQAEIGNLIS[167.00]QT[181.01]EAK.L	3649.61	R.ASTSQQNETIASQNAAASQTQAEIGNLISQT[181.01]EAK.L	R.ASTSQQNETIASQNAAASQTQAEIGNLISQTEAK.L	1	1	1
2	gi|116076466	LacA	0.9727	170621_V2_PM2_CHi_dstkP_BR2_CID_SCXfrei_2c.10155.10155.4	0.757	0	0.001	K.EVVKDFLEKENFHLVDVT[181.01]AEGQDFVDVTLAVAAEVNK.E	4197.06	K.EVVKDFLEKENFHLVDVTAEGQDFVDVTLAVAAEVNK.E	K.EVVKDFLEKENFHLVDVTAEGQDFVDVTLAVAAEVNK.E	1	1	1
2	gi|116076727	Mfd	0.9874	170621_V2_PM2_CHi_dstkP_BR2_CID_SCXfrei_1a.09050.09050.3	0.596	0.295	0.003	K.GFAFSADDDDQDAFDDAFPY[243.03]VET[181.01]DDQLR.S	3344.24	K.GFAFSADDDDQDAFDDAFPY[243.03]VETDDQLR.S	K.GFAFSADDDDQDAFDDAFPYVETDDQLR.S	3	3	3
2	gi|116076770	GlmS	0.97	170621_V2_PM2_CHi_dstkP_BR2_CID_SCXfrei_1a_Test.06837.06837.3	0.594	0.048	0	R.WATHGKPT[181.01]EDNAHPHR.S	1932.84	R.WATHGKPTEDNAHPHR.S	R.WATHGKPTEDNAHPHR.S	1	1	1
2	gi|116076802	RsuA-2	0.9915	170621_V2_PM2_CHi_dstkP_BR2_CID_SCXfrei_2c.07811.07811.2	0.821	0.03	0.004	K.ELPTVM[147.04]DLLPSDIQS[167.00]DK.L	1995.91	K.ELPTVM[147.04]DLLPSDIQSDK.L	K.ELPTVMDLLPSDIQSDK.L	6	6	6
2	gi|116076888	SPD_1308	0.9851	170621_V2_PM2_CHi_dstkP_BR2_CID_SCXfrei_2c.13166.13166.3	0.636	0.088	0.001	K.S[167.00]VAQIALAWSLAEGFLPLPK.S	2190.15	K.SVAQIALAWSLAEGFLPLPK.S	K.SVAQIALAWSLAEGFLPLPK.S	1	1	1
2	gi|116076908	SPD_0827	0.9851	170621_V2_PM2_CHi_dstkP_BR2_CID_SCXfrei_1a_Test.06712.06712.3	0.66	0.211	-0.001	R.EQDEEC[160.03]MFC[160.03]DELLY[243.03]RE.-	2244.81	R.EQDEEC[160.03]MFC[160.03]DELLYRE.-	R.EQDEECMFCDELLYRE.-	8	8	8
2	gi|116076955	RsmF	0.9564	170621_V2_PM2_CHi_dstkP_BR2_CID_SCXfrei_1a.12867.12867.3	0.677	0.012	0.004	R.FEPSFALGLALKPS[167.00]QVEQS[167.00]VEIGQEAFVK.Y	3307.58	R.FEPSFALGLALKPSQVEQSVEIGQEAFVK.Y	R.FEPSFALGLALKPSQVEQSVEIGQEAFVK.Y	3	3	3
2	gi|116076998	GlmM	0.9639	170621_V2_PM2_CHi_dstkP_BR2_CID_SCXfrei_1a.12695.12695.3	0.749	0.237	0	K.LGVLATPAVAYLVETEGASAGVM[147.04]ISAS[167.00]HNPALDNGIK.F	3731.85	K.LGVLATPAVAYLVETEGASAGVM[147.04]ISASHNPALDNGIK.F	K.LGVLATPAVAYLVETEGASAGVMISASHNPALDNGIK.F	12	12	178
2	gi|116076998	GlmM	0.9894	170621_V2_PM2_CHi_dstkP_BR2_CID_SCXfrei_1a.01234.01234.3	0.74	0.457	0.331	K.LGVLATPAVAYLVETEGASAGVMIS[167.00]ASHNPALDNGIK.F	3715.85	K.LGVLATPAVAYLVETEGASAGVMISASHNPALDNGIK.F	K.LGVLATPAVAYLVETEGASAGVMISASHNPALDNGIK.F	12	102	178
2	gi|116076998	GlmM	0.9603	170621_V2_PM2_CHi_dstkP_BR2_CID_SCXfrei_1a.13487.13487.4	0.746	0.41	0.249	K.LGVLATPAVAYLVETEGASAGVMISAS[167.00]HNPALDNGIK.F	3715.85	K.LGVLATPAVAYLVETEGASAGVMISASHNPALDNGIK.F	K.LGVLATPAVAYLVETEGASAGVMISASHNPALDNGIK.F	90	102	178
2	gi|116077093	Amy	0.9956	170621_V2_PM2_CHi_dstkP_BR2_CID_SCXfrei_1a.08079.08079.3	0.518	0.268	-0.33	K.GWANEELVDNENGNY[243.03]DY[243.03]LM[147.04]Y[243.03]ADLDFK.H	3353.22	K.GWANEELVDNENGNYDYLM[147.04]YADLDFK.H	K.GWANEELVDNENGNYDYLMYADLDFK.H	7	7	7
2	gi|116077289	PtsH	1	170621_V2_PM2_CHi_dstkP_BR2_CID_SCXfrei_1a_Test.12613.12613.3	0.401	0.251	-0.658	K.SIM[147.04]GVM[147.04]S[167.00]LGVGQGADVTISAEGADADDAIAAISETM[147.04]EK.E	3837.69	K.SIM[147.04]GVM[147.04]SLGVGQGADVTISAEGADADDAIAAISETM[147.04]EK.E	K.SIMGVMSLGVGQGADVTISAEGADADDAIAAISETMEK.E	47	47	511
2	gi|116077289	PtsH	1	170621_V2_PM2_CHi_dstkP_BR2_CID_SCXfrei_1a_Test.14302.14302.3	0.455	0.265	0.667	K.S[167.00]IMGVM[147.04]SLGVGQGADVTISAEGADADDAIAAISETMEK.E	3805.7	K.SIMGVM[147.04]SLGVGQGADVTISAEGADADDAIAAISETMEK.E	K.SIMGVMSLGVGQGADVTISAEGADADDAIAAISETMEK.E	95	95	511
2	gi|116077368	SPD_1524	0.9639	170621_V2_PM2_CHi_dstkP_BR2_CID_SCXfrei_2de.10418.10418.3	0.752	0.077	-0.004	K.LQIVSHTLEPNQQLPT[181.01]VR.E	2152.1	K.LQIVSHTLEPNQQLPTVR.E	K.LQIVSHTLEPNQQLPTVR.E	7	7	7
2	gi|116077389	SPD_2058	0.9574	170621_V2_PM2_CHi_dstkP_BR2_CID_SCXfrei_2b.08073.08073.2	0.494	0.129	-0.003	R.DILAM[147.04]ESFSTYIGNQFT[181.01]R.T	2187.95	R.DILAM[147.04]ESFSTYIGNQFTR.T	R.DILAMESFSTYIGNQFTR.T	3	3	3
2	gi|116077400	SPD_0361	0.997	170621_V2_PM2_CHi_dstkP_BR2_CID_SCXfrei_1a.07479.07479.3	0.813	0.002	0.002	R.LLTESGFVTNEALQECT[181.01]K.V	2061.93	R.LLTESGFVTNEALQECTK.V	R.LLTESGFVTNEALQECTK.V	11	11	11
2	gi|116077418	SPD_1064	0.9881	170621_V2_PM2_CHi_dstkP_BR2_CID_SCXfrei_1c.06285.06285.2	0.746	0.135	0.001	K.LVFAVDVGT[181.01]NQLAWK.L	1739.86	K.LVFAVDVGTNQLAWK.L	K.LVFAVDVGTNQLAWK.L	9	9	9
2	gi|116077446	Pyk	0.999	170621_V2_PM2_CHi_dstkP_BR2_CID_SCXfrei_1a_Test.11262.11262.3	0.541	0.156	0.017	R.FNFS[167.00]HGDHQEQGER.M	1766.68	R.FNFSHGDHQEQGER.M	R.FNFSHGDHQEQGER.M	4	4	4
2	gi|116077548	PrtA	0.9664	170621_V2_PM2_CHi_dstkP_BR2_CID_SCXfrei_2b.13243.13243.3	0.656	0.008	0.681	K.S[167.00]S[167.00]VEGEAS[167.00]LEINK.T	1601.57	K.SSVEGEASLEINK.T	K.SSVEGEASLEINK.T	2	2	2
2	gi|116077613	PbpX	0.9753	170621_V2_PM2_CHi_dstkP_BR2_CID_SCXfrei_1a.06565.06565.2	0.583	0.236	-0.53	K.AEEVPDMY[243.03]GWT[181.01]K.E	1584.56	K.AEEVPDMY[243.03]GWTK.E	K.AEEVPDMYGWTK.E	1	1	1
2	gi|116077792	RlmL	0.969	170621_V2_PM2_CHi_dstkP_BR2_CID_SCXfrei_1a_Test.05793.05793.4	0.686	0.223	0	R.RSFAFEEWNWIS[167.00]DR.L	1921.81	R.RSFAFEEWNWISDR.L	R.RSFAFEEWNWISDR.L	1	1	1
3	DECOY_0_gi|116076369_UNMAPPED	-	0.968	170622_V2_PM2_CHi_dstkP_BR3_CID_SCXfrei_1c.03825.03825.2	0.667	0.111	-0.002	R.YST[181.01]GDDEAK.F	1064.37	R.YSTGDDEAK.F	R.YSTGDDEAK.F	2	2	2
3	DECOY_0_gi|116077682_UNMAPPED	-	0.9806	170622_V2_PM2_CHi_dstkP_BR3_CID_SCXfrei_1b.14244.14244.3	0.424	0.144	-0.022	K.QLLMS[167.00]ALSAILLAIVGS[167.00]TIASLGVLFK.N	2888.55	K.QLLMSALSAILLAIVGSTIASLGVLFK.N	K.QLLMSALSAILLAIVGSTIASLGVLFK.N	1	1	1
3	gi|116075938	PulA	0.99	170622_V2_PM2_CHi_dstkP_BR3_CID_SCXfrei_1c.06760.06760.2	1	0.279	0	K.EDNVLNDIS[167.00]LAVLSVL.-	1792.89	K.EDNVLNDISLAVLSVL.-	K.EDNVLNDISLAVLSVL.-	1	1	1
3	gi|116076112	SPD_1987	0.951	170622_V2_PM2_CHi_dstkP_BR3_CID_SCXfrei_1a.09998.09998.3	0.692	0.28	0.336	R.NAGIPLS[167.00]LAEVEVYT[181.01]Y[243.03]K.-	2105.88	R.NAGIPLSLAEVEVYT[181.01]Y[243.03]K.-	R.NAGIPLSLAEVEVYTYK.-	36	36	36
3	gi|116076164	GspA_5	0.9615	170622_V2_PM2_CHi_dstkP_BR3_CID_SCXfrei_1a.06129.06129.3	0.822	0.256	0.7	K.AIVLGADNAY[243.03]MDK.V	1459.64	K.AIVLGADNAYMDK.V	K.AIVLGADNAYMDK.V	15	15	15
3	gi|116076180	Pgm	1	170622_V2_PM2_CHi_dstkP_BR3_CID_SCXfrei_1a.08567.08567.3	0.649	0.364	0.998	R.HLNC[160.03]FAGIMVT[181.01]ASHNPAPFNGYK.V	2625.17	R.HLNC[160.03]FAGIMVTASHNPAPFNGYK.V	R.HLNCFAGIMVTASHNPAPFNGYK.V	3	8	73
3	gi|116076180	Pgm	0.9544	170622_V2_PM2_CHi_dstkP_BR3_CID_SCXfrei_1a.08778.08778.3	0.651	0.331	0.998	R.HLNC[160.03]FAGIMVTAS[167.00]HNPAPFNGYK.V	2625.17	R.HLNC[160.03]FAGIMVTASHNPAPFNGYK.V	R.HLNCFAGIMVTASHNPAPFNGYK.V	5	8	73
3	gi|116076277	ComB	0.9923	170622_V2_PM2_CHi_dstkP_BR3_CID_SCXfrei_1e.08737.08737.4	0.661	0.196	-0.24	R.ASTSQQNETIASQNAAASQTQAEIGNLIS[167.00]QT[181.01]EAK.L	3649.61	R.ASTSQQNETIASQNAAASQTQAEIGNLISQT[181.01]EAK.L	R.ASTSQQNETIASQNAAASQTQAEIGNLISQTEAK.L	21	21	21
3	gi|116076360	AsnA	0.9831	170622_V2_PM2_CHi_dstkP_BR3_CID_SCXfrei_1c.07618.07618.3	0.605	0.044	0.673	K.S[167.00]FIHQQEEISFVK.N	1670.77	K.SFIHQQEEISFVK.N	K.SFIHQQEEISFVK.N	1	1	1
3	gi|116076375	GpsB	1	170622_V2_PM2_CHi_dstkP_BR3_CID_SCXfrei_1a_Test.10767.10767.2	0.893	0.409	0	K.QILDNS[167.00]DF.-	1030.4	K.QILDNSDF.-	K.QILDNSDF.-	3	3	3
3	gi|116076466	LacA	0.9729	170622_V2_PM2_CHi_dstkP_BR3_CID_SCXfrei_1b.09672.09672.4	0.626	0.007	0.248	K.EVVKDFLEKENFHLVDVT[181.01]AEGQDFVDVTLAVAAEVNK.E	4197.06	K.EVVKDFLEKENFHLVDVTAEGQDFVDVTLAVAAEVNK.E	K.EVVKDFLEKENFHLVDVTAEGQDFVDVTLAVAAEVNK.E	1	1	1
3	gi|116076593	AroC	0.9745	170622_V2_PM2_CHi_dstkP_BR3_CID_SCXfrei_1d.05501.05501.3	0.57	0.133	0.399	K.PLMSVDIET[181.01]HEPY[243.03]K.A	1817.73	K.PLMSVDIETHEPY[243.03]K.A	K.PLMSVDIETHEPYK.A	1	1	1
3	gi|116076686	Def	1	170622_V2_PM2_CHi_dstkP_BR3_CID_SCXfrei_1d.06589.06589.2	0.471	0.315	0.004	K.IVSHSVQDAALGEGEGCLS[167.00]VDR.N	2321.04	K.IVSHSVQDAALGEGEGCLSVDR.N	K.IVSHSVQDAALGEGEGCLSVDR.N	12	12	16
3	gi|116076687	PhoB1	0.9591	170622_V2_PM2_CHi_dstkP_BR3_CID_SCXfrei_2de.09520.09520.3	0.713	0.017	0.046	R.IWGYDFGQET[181.01]R.L	1450.59	R.IWGYDFGQETR.L	R.IWGYDFGQETR.L	9	9	9
3	gi|116076747	RplM	0.9576	170622_V2_PM2_CHi_dstkP_BR3_CID_SCXfrei_2b.05912.05912.2	0.554	0.068	0.002	K.GM[147.04]LPHNT[181.01]LGR.A	1190.53	K.GM[147.04]LPHNTLGR.A	K.GMLPHNTLGR.A	1	1	1
3	gi|116076802	RsuA-2	0.9914	170622_V2_PM2_CHi_dstkP_BR3_CID_SCXfrei_1b.08297.08297.2	0.791	0.033	0.002	K.ELPTVM[147.04]DLLPSDIQS[167.00]DK.L	1995.91	K.ELPTVM[147.04]DLLPSDIQSDK.L	K.ELPTVMDLLPSDIQSDK.L	2	2	2
3	gi|116076888	SPD_1308	0.9853	170622_V2_PM2_CHi_dstkP_BR3_CID_SCXfrei_1c.11614.11614.3	0.571	0.122	0.002	K.S[167.00]VAQIALAWSLAEGFLPLPK.S	2190.15	K.SVAQIALAWSLAEGFLPLPK.S	K.SVAQIALAWSLAEGFLPLPK.S	2	2	2
3	gi|116076908	SPD_0827	0.9848	170622_V2_PM2_CHi_dstkP_BR3_CID_SCXfrei_1a.07233.07233.3	0.53	0.167	0.335	R.EQDEEC[160.03]MFC[160.03]DELLY[243.03]RE.-	2244.81	R.EQDEEC[160.03]MFC[160.03]DELLYRE.-	R.EQDEECMFCDELLYRE.-	3	3	3
3	gi|116076950	MreC	0.9957	170622_V2_PM2_CHi_dstkP_BR3_CID_SCXfrei_1e.10425.10425.2	0.794	0.013	-0.985	K.GAS[167.00]ENM[147.04]LAIANGGLIGS[167.00]VS[167.00]K.V	2143.87	K.GASENM[147.04]LAIANGGLIGSVSK.V	K.GASENMLAIANGGLIGSVSK.V	3	3	3
3	gi|116076955	RsmF	0.9577	170622_V2_PM2_CHi_dstkP_BR3_CID_SCXfrei_1a.11744.11744.3	0.774	0.281	0.002	R.FEPSFALGLALKPS[167.00]QVEQS[167.00]VEIGQEAFVK.Y	3307.58	R.FEPSFALGLALKPSQVEQSVEIGQEAFVK.Y	R.FEPSFALGLALKPSQVEQSVEIGQEAFVK.Y	3	3	3
3	gi|116076981	SPD_0484	0.9645	170622_V2_PM2_CHi_dstkP_BR3_CID_SCXfrei_2c.08806.08806.3	0.642	0.001	0.658	K.VLKIFGVNLT[181.01]KGGLAK.G	1737	K.VLKIFGVNLTKGGLAK.G	K.VLKIFGVNLTKGGLAK.G	1	1	1
3	gi|116076998	GlmM	0.9639	170622_V2_PM2_CHi_dstkP_BR3_CID_SCXfrei_1a_Test.16816.16816.3	0.709	0.242	0.333	K.LGVLATPAVAYLVETEGASAGVM[147.04]ISAS[167.00]HNPALDNGIK.F	3731.85	K.LGVLATPAVAYLVETEGASAGVM[147.04]ISASHNPALDNGIK.F	K.LGVLATPAVAYLVETEGASAGVMISASHNPALDNGIK.F	37	38	202
3	gi|116076998	GlmM	0.9519	170622_V2_PM2_CHi_dstkP_BR3_CID_SCXfrei_1a.13859.13859.4	0.581	0.133	0.498	K.LGVLATPAVAYLVETEGAS[167.00]AGVM[147.04]ISASHNPALDNGIK.F	3731.85	K.LGVLATPAVAYLVETEGASAGVM[147.04]ISASHNPALDNGIK.F	K.LGVLATPAVAYLVETEGASAGVMISASHNPALDNGIK.F	1	38	202
3	gi|116076998	GlmM	0.9894	170622_V2_PM2_CHi_dstkP_BR3_CID_SCXfrei_1a_Test.15915.15915.3	0.74	0.482	0.329	K.LGVLATPAVAYLVETEGASAGVMIS[167.00]ASHNPALDNGIK.F	3715.85	K.LGVLATPAVAYLVETEGASAGVMISASHNPALDNGIK.F	K.LGVLATPAVAYLVETEGASAGVMISASHNPALDNGIK.F	19	100	202
3	gi|116076998	GlmM	0.9603	170622_V2_PM2_CHi_dstkP_BR3_CID_SCXfrei_1a.15092.15092.4	0.569	0.291	0.498	K.LGVLATPAVAYLVETEGASAGVMISAS[167.00]HNPALDNGIK.F	3715.85	K.LGVLATPAVAYLVETEGASAGVMISASHNPALDNGIK.F	K.LGVLATPAVAYLVETEGASAGVMISASHNPALDNGIK.F	81	100	202
3	gi|116077068	Pbp1B	0.9543	170622_V2_PM2_CHi_dstkP_BR3_CID_SCXfrei_1a_Test.08906.08906.2	0.687	0.083	0.504	R.NY[243.03]QENQNNHAFDT[181.01]K.R	1881.67	R.NY[243.03]QENQNNHAFDTK.R	R.NYQENQNNHAFDTK.R	1	1	1
3	gi|116077075	IlvA	0.9723	170622_V2_PM2_CHi_dstkP_BR3_CID_SCXfrei_1b.13428.13428.4	0.789	0.041	-0.502	R.KES[167.00]IDFDAVLVPVGGGGLIAGVSTYIK.E	2784.44	R.KESIDFDAVLVPVGGGGLIAGVSTYIK.E	R.KESIDFDAVLVPVGGGGLIAGVSTYIK.E	9	9	9
3	gi|116077289	PtsH	1	170622_V2_PM2_CHi_dstkP_BR3_CID_SCXfrei_1a.10382.10382.3	0.508	0.361	-0.003	K.SIM[147.04]GVM[147.04]S[167.00]LGVGQGADVTISAEGADADDAIAAISETM[147.04]EK.E	3837.69	K.SIM[147.04]GVM[147.04]SLGVGQGADVTISAEGADADDAIAAISETM[147.04]EK.E	K.SIMGVMSLGVGQGADVTISAEGADADDAIAAISETMEK.E	62	62	525
3	gi|116077289	PtsH	1	170622_V2_PM2_CHi_dstkP_BR3_CID_SCXfrei_1d.14845.14845.3	0.473	0.326	-0.003	K.S[167.00]IMGVM[147.04]SLGVGQGADVTISAEGADADDAIAAISETMEK.E	3805.7	K.SIMGVM[147.04]SLGVGQGADVTISAEGADADDAIAAISETMEK.E	K.SIMGVMSLGVGQGADVTISAEGADADDAIAAISETMEK.E	118	118	525
3	gi|116077368	SPD_1524	0.9561	170622_V2_PM2_CHi_dstkP_BR3_CID_SCXfrei_2c.10626.10626.3	0.69	0.136	-0.374	K.LQIVSHTLEPNQQLPT[181.01]VR.E	2152.1	K.LQIVSHTLEPNQQLPTVR.E	K.LQIVSHTLEPNQQLPTVR.E	1	1	1
3	gi|116077400	SPD_0361	0.9969	170622_V2_PM2_CHi_dstkP_BR3_CID_SCXfrei_1a_Test.08926.08926.3	0.838	0.034	0.33	R.LLTESGFVTNEALQECT[181.01]K.V	2061.93	R.LLTESGFVTNEALQECTK.V	R.LLTESGFVTNEALQECTK.V	27	27	27
3	gi|116077418	SPD_1064	0.988	170622_V2_PM2_CHi_dstkP_BR3_CID_SCXfrei_2c.07047.07047.2	0.661	0.153	-0.001	K.LVFAVDVGT[181.01]NQLAWK.L	1739.86	K.LVFAVDVGTNQLAWK.L	K.LVFAVDVGTNQLAWK.L	14	14	14
3	gi|116077446	Pyk	0.9998	170622_V2_PM2_CHi_dstkP_BR3_CID_SCXfrei_1a.07307.07307.2	0.65	0.406	-0.004	R.AICEET[181.01]GNGHVQLFAK.L	1795.8	R.AICEETGNGHVQLFAK.L	R.AICEETGNGHVQLFAK.L	6	6	6
3	gi|116077446	Pyk	0.9539	170622_V2_PM2_CHi_dstkP_BR3_CID_SCXfrei_1a.05476.05476.3	0.49	0.116	-0.051	R.FNFS[167.00]HGDHQEQGER.M	1766.68	R.FNFSHGDHQEQGER.M	R.FNFSHGDHQEQGER.M	1	1	1
3	gi|116077531	SPD_0262	0.9992	170622_V2_PM2_CHi_dstkP_BR3_CID_SCXfrei_1a_Test.12634.12634.2	0.936	0.585	-0.968	K.DMS[167.00]GGILQDITK.G	1356.6	K.DMSGGILQDITK.G	K.DMSGGILQDITK.G	2	2	3
3	gi|116077584	SPD_1734	0.9708	170622_V2_PM2_CHi_dstkP_BR3_CID_SCXfrei_2de.10407.10407.3	0.651	0.09	0.313	R.KFNQLS[167.00]LPLSQHVLK.-	1830.98	R.KFNQLSLPLSQHVLK.-	R.KFNQLSLPLSQHVLK.-	1	1	1
3	gi|116077613	PbpX	0.9755	170622_V2_PM2_CHi_dstkP_BR3_CID_SCXfrei_1a_Test.06203.06203.2	0.654	0.291	0.282	K.AEEVPDMY[243.03]GWT[181.01]K.E	1584.56	K.AEEVPDMY[243.03]GWTK.E	K.AEEVPDMYGWTK.E	24	24	24
3	gi|116077629	SPD_0333	0.9538	170622_V2_PM2_CHi_dstkP_BR3_CID_SCXfrei_2b.05959.05959.3	0.443	0.119	-0.01	K.Y[243.03]LS[167.00]Y[243.03]LLEC[160.03]LPNEETLVNK.E	2437	K.Y[243.03]LSY[243.03]LLEC[160.03]LPNEETLVNK.E	K.YLSYLLECLPNEETLVNK.E	1	1	1
3	gi|116077785	AtpA	0.9552	170622_V2_PM2_CHi_dstkP_BR3_CID_SCXfrei_1c.05125.05125.2	0.863	0.024	0.075	R.ELEAFT[181.01]K.F	916.394	R.ELEAFTK.F	R.ELEAFTK.F	1	1	1
3	gi|116077796	MutS2	0.9874	170622_V2_PM2_CHi_dstkP_BR3_CID_SCXfrei_1d.04670.04670.3	0.562	0.252	0.001	K.EM[147.04]QALFVEQPHFT[181.01]ILS[167.00]T[181.01]K.E	2373.98	K.EM[147.04]QALFVEQPHFT[181.01]ILST[181.01]K.E	K.EMQALFVEQPHFTILSTK.E	21	21	21
